# Supplementary material for: Molecular subtypes of epilepsy associated with post-surgical seizure recurrence
Source: Brain Commun. 2023 Sep 30;5(5):fcad251. doi: 10.1093/braincomms/fcad251 (PMC10597540; doi:10.1093/braincomms/fcad251)
Supplement: fcad251_Supplementary_Data [file fcad251_supplementary_data.zip]

Archive with 2 entries (2 files):
- Supplementary_Tables.xlsx
- Supplementary_figures_and_supplementary_table_legends.docx
