# Supplementary material for: Molecular subtypes of epilepsy associated with post-surgical seizure recurrence
Source: Brain Commun. 2023 Sep 30;5(5):fcad251. doi: 10.1093/braincomms/fcad251 (PMC10597540; doi:10.1093/braincomms/fcad251)
Supplement: fcad251_Supplementary_Data [file fcad251_supplementary_data.zip › Supplementary_Tables.xlsx]

## Sheet: S_Table1
Medication	N taking at blood draw	N taking at surgery
Lacosamide	19	22
Levetiracetam	21	18
Lamotrigine	14	15
Oxcarbazepine	7	5
Carbamazepine	6	6
Clobazam	3	4
Gabapentin	1	1
Zonisamide	5	8
Pregabalin	1	1

## Sheet: S_Table2
ID	Blood_Draw	Surgery
CCF08778	Carbamazepine-Phenytoin	Carbamazepine-Phenytoin	same
CCF13200	Lacosamide-Lamotrigine	Lacosamide-Lamotrigine	same
CCF09026	Lamotrigine	Lamotrigine	same
CCF09280	Carbamazepine-Levetiracetam-Zonisamide	Carbamazepine-Levetiracetam-Zonisamide	same
CCF08351	Clonazepam-Lamotrigine-Levetiracetam	Clonazepam-Lamotrigine-Levetiracetam	same
CCF08369	Lacosamide-Phenytoin	Lacosamide-Phenytoin	same
CCF08389	Lacosamide-Lamotrigine-Levetiracetam-Zonisamide	Lacosamide-Lamotrigine-Levetiracetam-Zonisamide	same
CCF08671	-Lamotrigine-Phenytoin	-Lamotrigine-Phenytoin	same
CCF08780	Lacosamide-Levetiracetam	Lacosamide-Levetiracetam	same
CCF08875	Carbamazepine-Zonisamide	Carbamazepine-Zonisamide	same
CCF08974	Clonazepam-Lacosamide-Levetiracetam	Clonazepam-Lacosamide-Levetiracetam	same
CCF09076	Clonazepam-Lacosamide-Lamotrigine	Clonazepam-Lacosamide-Lamotrigine	same
CCF09284	Topiramate	Topiramate	same
CCF09459	Lacosamide-Levetiracetam-Phenytoin	Lacosamide-Levetiracetam-Phenytoin	same
CCF10375	Oxcarbazepine	Oxcarbazepine	same
CCF10974	Lacosamide-Lamotrigine	Lacosamide-Lamotrigine	same
CCF11815	Lamotrigine-Topiramate	Lamotrigine-Topiramate	same
CCF12777	Clonazepam-Lacosamide-Lamotrigine	Clonazepam-Lacosamide-Lamotrigine	same
CCF12826	Carbamazepine-Clobazam-Levetiracetam	Carbamazepine-Clobazam-Levetiracetam	same
CCF12873	Lacosamide	Lacosamide	same
CCF13196	Lacosamide-Levetiracetam-Zonisamide	Lacosamide-Levetiracetam-Zonisamide	same
CCF13220	Lacosamide-Levetiracetam-Pregabalin	Lacosamide-Levetiracetam-Pregabalin	same
CCF13536	Lacosamide-Levetiracetam	Lacosamide-Levetiracetam	same
CCF07933	Lacosamide-Lamotrigine-Levetiracetam-Oxcarbazepine	Lacosamide-Levetiracetam-Oxcarbazepine-Zonisamide	different
CCF08596	Lacosamide-Lamotrigine	Lamotrigine-Zonisamide	different
CCF08820	Oxcarbazepine	Lacosamide	different
CCF08934	Clobazam-Lacosamide-Levetiracetam	Clobazam-Lacosamide	different
CCF08946	Lamotrigine-Oxcarbazepine	Lacosamide-Lamotrigine	different
CCF09464	Levetiracetam	Lacosamide-Levetiracetam	different
CCF09553	Lacosamide-Levetiracetam-Topiramate	Lacosamide-Topiramate	different
CCF09820	Levetiracetam-Oxcarbazepine-Topiramate	Levetiracetam-Oxcarbazepine	different
CCF10499	Levetiracetam-Oxcarbazepine	Levetiracetam-Oxcarbazepine-Zonisamide	different
CCF10734	Clonazepam-Lamotrigine-Levetiracetam	Clonazepam-Lamotrigine-Topiramate	different
CCF11944	Levetiracetam	Clonazepam-Levetiracetam-Eslicarbazepine	different
CCF12088	Carbamazepine-Clobazam	Carbamazepine-Clobazam-Perampanel	different
CCF12165	Lacosamide-Levetiracetam	Lacosamide-Levetiracetam-Topiramate	different
CCF12222		Lamotrigine-Topiramate	different
CCF12865	Gabapentin-Levetiracetam-Oxcarbazepine	Gabapentin-Lamotrigine-Levetiracetam-Oxcarbazepine	different
CCF12924	Carbamazepine-Lacosamide-Zonisamide	Carbamazepine-Clobazam-Lacosamide-Zonisamide	different
CCF13692	Lamotrigine-Levetiracetam-Primidone	Lacosamide-Lamotrigine-Levetiracetam-Primidone	different

## Sheet: S_Table3
Cluster	Proportion Seizure Recurrence	SD*	95% CI*	n	Cluster	Proportion Seizure Recurrence	SD*	95% CI*	n	P Value
A1	0.74	0.09	0.57-0.91	23	A2+A3	0.35	0.12	0.12-0.59	17	5.25e-12
A3	0.25	0.12	0.08-0.5	12	A1+A2	0.71	0.08	0.54-0.86	28	2.7e-09
B4	0.78	0.14	0.44-1	9	B1+B2+B3	0.46	0.1	0.27-0.65	26	4.38e-05
C1	0.41	0.12	0.18-0.65	17	C2	0.67	0.12	0.47-0.87	15	2.07e-06
*indicates bootstrapped value

## Sheet: S_Table4
miRNA	P-Value	Log2(FC)	FDR
hsa-let-7a-5p	0.001	-0.722	0.006
hsa-let-7a-3p	0.002	-1.199	0.01
hsa-let-7a-2-3p	0.296	-1.869	0.448
hsa-let-7b-5p	0	-0.927	0.001
hsa-let-7b-3p	0.002	-1.073	0.012
hsa-let-7c-5p	0	-1.11	0
hsa-let-7c-3p	0.12	-1.193	0.254
hsa-let-7d-5p	0.062	-0.427	0.159
hsa-let-7d-3p	0.006	-0.875	0.027
hsa-let-7e-5p	0.046	-0.597	0.13
hsa-let-7e-3p	0.003	-1.554	0.014
hsa-let-7f-5p	0	-1.029	0.001
hsa-let-7f-1-3p	0.001	-1.289	0.007
hsa-let-7f-2-3p	0.003	-0.971	0.015
hsa-miR-15a-5p	0.004	-0.975	0.018
hsa-miR-15a-3p	0.822	-0.113	0.878
hsa-miR-16-5p	0.015	-0.853	0.052
hsa-miR-16-1-3p	0	-1.724	0.003
hsa-miR-17-5p	0.026	-0.66	0.083
hsa-miR-17-3p	0	-1.73	0
hsa-miR-18a-5p	0.012	-0.926	0.044
hsa-miR-18a-3p	0.001	-1.183	0.005
hsa-miR-19a-5p	0.453	-1.94	0.577
hsa-miR-19a-3p	0.001	-1.17	0.007
hsa-miR-19b-1-5p	0	-1.959	0
hsa-miR-19b-3p	0	-1.439	0
hsa-miR-19b-2-5p	0.157	-2.015	0.303
hsa-miR-20a-5p	0.18	-0.487	0.325
hsa-miR-20a-3p	0.001	-0.967	0.008
hsa-miR-21-5p	0.004	-0.974	0.02
hsa-miR-21-3p	0.006	-1.325	0.026
hsa-miR-22-5p	0	-1.776	0
hsa-miR-22-3p	0	-1.67	0
hsa-miR-23a-5p	0	-2.014	0
hsa-miR-23a-3p	0	-1.891	0
hsa-miR-24-1-5p	0.107	-0.9	0.233
hsa-miR-24-3p	0	-1.616	0.001
hsa-miR-24-2-5p	0	-1.431	0
hsa-miR-25-5p	0.001	-1.168	0.008
hsa-miR-25-3p	0	-1.263	0.001
hsa-miR-26a-5p	0.005	-0.902	0.021
hsa-miR-26a-1-3p	0.001	-1.343	0.005
hsa-miR-26b-5p	0.017	-0.656	0.059
hsa-miR-26b-3p	0	-1.752	0
hsa-miR-27a-5p	0	-2.112	0
hsa-miR-27a-3p	0.023	-0.901	0.074
hsa-miR-28-5p	0	-1.765	0
hsa-miR-28-3p	0	-1.898	0
hsa-miR-29a-5p	0	-2.03	0
hsa-miR-29a-3p	0	-1.457	0.001
hsa-miR-30a-5p	0.013	-0.996	0.047
hsa-miR-30a-3p	0	-1.831	0
hsa-miR-31-5p	0.017	-1.042	0.06
hsa-miR-31-3p	0	-1.633	0.003
hsa-miR-32-5p	0.427	-0.347	0.556
hsa-miR-32-3p	0.014	-0.764	0.05
hsa-miR-33a-5p	0.002	-1.287	0.011
hsa-miR-33a-3p	0	-1.806	0
hsa-miR-92a-1-5p	0.001	-0.853	0.007
hsa-miR-92a-3p	0.003	-0.964	0.013
hsa-miR-92a-2-5p	0.582	-1.168	0.682
hsa-miR-93-5p	0.007	-0.935	0.029
hsa-miR-93-3p	0	-1.93	0
hsa-miR-95-5p	0.027	-2.16	0.085
hsa-miR-95-3p	0.011	-0.992	0.042
hsa-miR-96-5p	0.343	-0.465	0.488
hsa-miR-96-3p	0.043	9.163	0.121
hsa-miR-98-5p	0	-0.974	0.002
hsa-miR-98-3p	0.004	-1.106	0.02
hsa-miR-99a-5p	0	-2.064	0
hsa-miR-99a-3p	0.641	0.562	0.734
hsa-miR-100-5p	0.005	-2.324	0.023
hsa-miR-101-5p	0.001	-1.232	0.006
hsa-miR-101-3p	0.002	-1.199	0.011
hsa-miR-29b-1-5p	0.009	-0.573	0.037
hsa-miR-29b-3p	0.003	-1.231	0.015
hsa-miR-29b-2-5p	0.001	-1.19	0.007
hsa-miR-103a-2-5p	0.001	-2.002	0.007
hsa-miR-103a-3p	0.002	-1.071	0.009
hsa-miR-103a-1-5p	0.122	-1.537	0.256
hsa-miR-105-5p	0.643	-0.572	0.735
hsa-miR-106a-5p	0.018	-0.729	0.063
hsa-miR-106a-3p	0.184	1.4	0.33
hsa-miR-107	0.001	-1.026	0.008
hsa-miR-16-2-3p	0.001	-0.827	0.006
hsa-miR-192-5p	0	-1.569	0
hsa-miR-192-3p	0.013	-1.488	0.047
hsa-miR-196a-5p	0.127	-1.122	0.264
hsa-miR-196a-1-3p	0.564	-1.267	0.665
hsa-miR-197-5p	0.037	-0.861	0.11
hsa-miR-197-3p	0	-1.134	0.001
hsa-miR-198	0.163	-3.062	0.307
hsa-miR-199a-5p	0.114	-0.696	0.245
hsa-miR-199a-3p	0.001	-1.17	0.004
hsa-miR-208a-5p	0.419	-0.849	0.551
hsa-miR-208a-3p	0.246	-8.799	0.398
hsa-miR-129-5p	0.033	-1.176	0.099
hsa-miR-129-1-3p	0.005	-1.837	0.021
hsa-miR-148a-5p	0	-1.625	0.001
hsa-miR-148a-3p	0.014	-1.125	0.05
hsa-miR-30c-5p	0	-1.12	0.003
hsa-miR-30c-2-3p	0.173	-0.71	0.317
hsa-miR-30d-5p	0	-1.735	0.002
hsa-miR-30d-3p	0	-1.703	0.002
hsa-miR-139-5p	0.385	-0.336	0.522
hsa-miR-139-3p	0.007	-0.978	0.028
hsa-miR-7-5p	0	-1.98	0
hsa-miR-7-1-3p	0.001	-1.093	0.005
hsa-miR-7-2-3p	0.769	0.201	0.834
hsa-miR-10a-5p	0	-2.119	0.001
hsa-miR-10a-3p	0.011	-1.02	0.041
hsa-miR-10b-5p	0.002	-1.228	0.01
hsa-miR-10b-3p	0.533	-0.849	0.644
hsa-miR-34a-5p	0	-1.634	0.001
hsa-miR-181a-5p	0	-1.047	0.002
hsa-miR-181a-2-3p	0	-1.308	0.001
hsa-miR-181b-5p	0	-1.438	0
hsa-miR-181b-3p	0	-1.444	0
hsa-miR-181c-5p	0.001	-1.467	0.008
hsa-miR-181c-3p	0	-1.602	0
hsa-miR-182-5p	0.094	-0.711	0.214
hsa-miR-182-3p	0.15	-1.395	0.294
hsa-miR-183-5p	0.146	-0.657	0.29
hsa-miR-183-3p	0.137	-0.621	0.278
hsa-miR-187-3p	0.035	-1.691	0.104
hsa-miR-199b-5p	0	-1.714	0
hsa-miR-199b-3p	0.001	-1.17	0.004
hsa-miR-203a-5p	0.491	-1.789	0.608
hsa-miR-203a-3p	0.002	-1.755	0.01
hsa-miR-204-5p	0.052	-1.295	0.141
hsa-miR-205-5p	0.062	-2.264	0.16
hsa-miR-205-3p	0.074	-3.166	0.181
hsa-miR-210-5p	0.046	-1.094	0.129
hsa-miR-210-3p	0	-1.587	0.001
hsa-miR-211-5p	0.04	-1.398	0.115
hsa-miR-212-5p	0	-1.947	0
hsa-miR-212-3p	0.078	-0.787	0.187
hsa-miR-181a-3p	0	-2.036	0
hsa-miR-214-5p	0.064	-0.615	0.162
hsa-miR-214-3p	0.063	-1.512	0.161
hsa-miR-215-5p	0	-1.261	0.004
hsa-miR-215-3p	0.074	4.268	0.18
hsa-miR-216a-5p	0.383	-0.753	0.519
hsa-miR-216a-3p	0.323	-4.32	0.47
hsa-miR-217-5p	0.058	-1.597	0.153
hsa-miR-218-5p	0.011	-1.113	0.043
hsa-miR-219a-5p	0.621	-0.435	0.719
hsa-miR-219a-1-3p	0.108	-1.237	0.235
hsa-miR-221-5p	0	-1.949	0
hsa-miR-221-3p	0	-1.191	0
hsa-miR-222-5p	0.016	-1.308	0.055
hsa-miR-222-3p	0.001	-0.984	0.007
hsa-miR-223-5p	0	-1.429	0.001
hsa-miR-223-3p	0.002	-1.199	0.01
hsa-miR-224-5p	0.936	-0.034	0.952
hsa-miR-224-3p	0.27	-0.659	0.42
hsa-miR-200b-5p	0.01	-1.155	0.039
hsa-miR-200b-3p	0.004	-0.932	0.018
hsa-let-7g-5p	0.001	-0.949	0.007
hsa-let-7g-3p	0	-1.242	0.002
hsa-let-7i-5p	0	-1.211	0
hsa-let-7i-3p	0.017	-0.875	0.06
hsa-miR-1-3p	0.308	-1.048	0.458
hsa-miR-15b-5p	0.074	-0.493	0.181
hsa-miR-15b-3p	0.005	-0.773	0.021
hsa-miR-23b-5p	0.001	-1.011	0.006
hsa-miR-23b-3p	0	-1.687	0
hsa-miR-27b-5p	0	-1.572	0
hsa-miR-27b-3p	0	-1.212	0.003
hsa-miR-30b-5p	0	-1.583	0
hsa-miR-30b-3p	0	-1.446	0.001
hsa-miR-122-5p	0.173	-0.967	0.317
hsa-miR-124-5p	0.098	-4.035	0.222
hsa-miR-124-3p	0.22	-1.911	0.37
hsa-miR-125b-5p	0	-1.476	0.002
hsa-miR-125b-1-3p	0.128	-1.777	0.266
hsa-miR-128-1-5p	0	-1.734	0.001
hsa-miR-128-3p	0	-1.248	0.002
hsa-miR-130a-5p	0.135	-0.72	0.276
hsa-miR-130a-3p	0.059	-0.764	0.154
hsa-miR-132-5p	0	-2.489	0
hsa-miR-132-3p	0.001	-1.011	0.009
hsa-miR-133a-5p	0.118	-1.406	0.251
hsa-miR-133a-3p	0.005	-1.545	0.022
hsa-miR-135a-5p	0.171	-0.888	0.314
hsa-miR-135a-3p	0.677	-0.641	0.762
hsa-miR-138-5p	0.007	-1.591	0.028
hsa-miR-138-2-3p	0.594	-1.11	0.693
hsa-miR-140-5p	0.001	-1.484	0.007
hsa-miR-140-3p	0	-1.871	0.001
hsa-miR-141-5p	0.521	-0.698	0.634
hsa-miR-141-3p	0.149	-0.558	0.293
hsa-miR-142-5p	0.024	-0.877	0.078
hsa-miR-142-3p	0	-1.591	0.001
hsa-miR-143-5p	0	-2.18	0
hsa-miR-143-3p	0.004	-1.482	0.018
hsa-miR-144-5p	0.342	0.744	0.487
hsa-miR-144-3p	0.291	1.102	0.442
hsa-miR-145-5p	0	-2.022	0
hsa-miR-145-3p	0	-1.48	0.001
hsa-miR-152-5p	0.081	-1.208	0.193
hsa-miR-152-3p	0	-1.483	0
hsa-miR-153-3p	0.519	-0.272	0.633
hsa-miR-191-5p	0.001	-1.121	0.008
hsa-miR-191-3p	0	-1.671	0
hsa-miR-9-5p	0	-1.565	0
hsa-miR-9-3p	0.002	-1.565	0.011
hsa-miR-125a-5p	0.027	-0.827	0.085
hsa-miR-125a-3p	0	-1.516	0.002
hsa-miR-125b-2-3p	0.012	-1.715	0.044
hsa-miR-126-5p	0.689	-0.179	0.772
hsa-miR-126-3p	0.107	-0.708	0.233
hsa-miR-127-5p	0.004	-1.225	0.019
hsa-miR-127-3p	0.003	-1.485	0.016
hsa-miR-129-2-3p	0.149	-1.542	0.293
hsa-miR-134-5p	0.028	-0.898	0.087
hsa-miR-134-3p	0.479	0.662	0.598
hsa-miR-136-5p	0.621	0.264	0.719
hsa-miR-136-3p	0.12	-0.724	0.253
hsa-miR-138-1-3p	0.281	-1.752	0.432
hsa-miR-146a-5p	0	-1.931	0
hsa-miR-146a-3p	0.05	-1.258	0.137
hsa-miR-149-5p	0.003	-1.375	0.015
hsa-miR-149-3p	0.289	-2.458	0.441
hsa-miR-150-5p	0.009	-1.046	0.037
hsa-miR-150-3p	0.001	-1.023	0.009
hsa-miR-154-5p	0.059	-1.162	0.154
hsa-miR-154-3p	0.268	-0.681	0.417
hsa-miR-184	0.098	1.56	0.222
hsa-miR-185-5p	0	-1.515	0
hsa-miR-185-3p	0	-1.409	0
hsa-miR-186-5p	0	-1.96	0
hsa-miR-186-3p	0.002	-1.411	0.01
hsa-miR-188-5p	0	-1.867	0
hsa-miR-188-3p	0.298	-0.771	0.45
hsa-miR-190a-5p	0.019	-1.101	0.065
hsa-miR-190a-3p	0.392	-1.307	0.528
hsa-miR-193a-5p	0.008	-0.885	0.032
hsa-miR-193a-3p	0.002	-1.662	0.012
hsa-miR-194-5p	0	-1.385	0.002
hsa-miR-195-5p	0.447	-0.234	0.572
hsa-miR-195-3p	0.06	-1.02	0.155
hsa-miR-206	0.695	-0.288	0.777
hsa-miR-320a-5p	0.042	-0.952	0.119
hsa-miR-320a-3p	0	-1.303	0.002
hsa-miR-200c-5p	0.5	-1.061	0.616
hsa-miR-200c-3p	0.008	-0.817	0.032
hsa-miR-155-5p	0.024	-0.715	0.077
hsa-miR-155-3p	0.524	-0.386	0.638
hsa-miR-181b-2-3p	0.004	-1.216	0.019
hsa-miR-194-3p	0.003	-1.385	0.015
hsa-miR-106b-5p	0.001	-1.235	0.006
hsa-miR-106b-3p	0	-1.298	0
hsa-miR-29c-5p	0	-2.289	0
hsa-miR-29c-3p	0.003	-1.119	0.016
hsa-miR-30c-1-3p	0	-1.258	0.002
hsa-miR-200a-5p	0.13	-0.882	0.269
hsa-miR-200a-3p	0.002	-1.233	0.011
hsa-miR-219a-2-3p	0.132	-1.975	0.271
hsa-miR-34b-5p	0.023	-2.035	0.076
hsa-miR-34b-3p	0.004	-2.274	0.019
hsa-miR-34c-5p	0.002	-2.077	0.009
hsa-miR-34c-3p	0.26	-0.599	0.41
hsa-miR-299-5p	0.259	-0.693	0.41
hsa-miR-299-3p	0.397	0.491	0.532
hsa-miR-301a-5p	0.001	-1.304	0.005
hsa-miR-301a-3p	0.004	-1.409	0.019
hsa-miR-99b-5p	0	-1.878	0.001
hsa-miR-99b-3p	0.001	-1.132	0.008
hsa-miR-296-5p	0	-1.326	0.001
hsa-miR-296-3p	0	-1.491	0
hsa-miR-130b-5p	0	-1.171	0.001
hsa-miR-130b-3p	0	-1.583	0
hsa-miR-30e-5p	0.001	-1.36	0.008
hsa-miR-30e-3p	0	-1.24	0.002
hsa-miR-26a-2-3p	0.001	-1.379	0.007
hsa-miR-361-5p	0.048	-0.635	0.134
hsa-miR-361-3p	0	-1.916	0
hsa-miR-362-5p	0	-2.126	0
hsa-miR-362-3p	0.001	-1.329	0.006
hsa-miR-363-5p	0.033	-0.815	0.101
hsa-miR-363-3p	0	-1.485	0
hsa-miR-365a-5p	0.247	-1.321	0.4
hsa-miR-365a-3p	0.002	-1.43	0.009
hsa-miR-365b-5p	0.833	0.157	0.88
hsa-miR-365b-3p	0.002	-1.43	0.009
hsa-miR-302c-3p	0.301	-2.423	0.452
hsa-miR-302d-5p	0.347	3.112	0.491
hsa-miR-376c-3p	0.482	-0.285	0.6
hsa-miR-369-5p	0.398	-0.407	0.532
hsa-miR-369-3p	0.478	-0.372	0.598
hsa-miR-370-5p	0.743	0.195	0.811
hsa-miR-370-3p	0.027	-0.964	0.086
hsa-miR-371a-5p	0.362	2.541	0.502
hsa-miR-371a-3p	0.001	-1.509	0.008
hsa-miR-373-5p	0.425	-1.431	0.555
hsa-miR-373-3p	0.379	1.511	0.516
hsa-miR-374a-5p	0.29	-0.425	0.442
hsa-miR-374a-3p	0.053	-0.787	0.142
hsa-miR-375-3p	0.028	-1.228	0.088
hsa-miR-376a-5p	0.01	-2.348	0.039
hsa-miR-376a-3p	0.045	-0.891	0.127
hsa-miR-377-5p	0.01	-1.43	0.04
hsa-miR-377-3p	0.379	-0.44	0.516
hsa-miR-378a-5p	0	-1.589	0
hsa-miR-378a-3p	0	-1.694	0
hsa-miR-379-5p	0.025	-0.956	0.081
hsa-miR-379-3p	0.879	0.065	0.908
hsa-miR-380-3p	0.652	-0.212	0.742
hsa-miR-381-5p	0.136	-5.529	0.276
hsa-miR-381-3p	0.92	-0.042	0.939
hsa-miR-382-5p	0.013	-1.025	0.048
hsa-miR-382-3p	0.187	-0.544	0.333
hsa-miR-340-5p	0.006	-1.106	0.024
hsa-miR-340-3p	0.024	-0.768	0.077
hsa-miR-330-5p	0	-1.948	0
hsa-miR-330-3p	0	-1.486	0
hsa-miR-328-5p	0.276	1.28	0.427
hsa-miR-328-3p	0	-1.491	0
hsa-miR-342-5p	0.001	-1.202	0.008
hsa-miR-342-3p	0.001	-1.337	0.006
hsa-miR-337-5p	0.133	0.765	0.272
hsa-miR-337-3p	0.279	-0.456	0.43
hsa-miR-323a-5p	0.719	-0.288	0.795
hsa-miR-323a-3p	0.614	-0.199	0.713
hsa-miR-326	0	-1.96	0
hsa-miR-151a-5p	0.008	-1.087	0.034
hsa-miR-151a-3p	0.004	-1.278	0.019
hsa-miR-135b-5p	0.139	-1.855	0.28
hsa-miR-135b-3p	0.184	8.552	0.33
hsa-miR-148b-5p	0.003	-2.208	0.017
hsa-miR-148b-3p	0	-0.949	0.003
hsa-miR-331-5p	0.007	-1.091	0.028
hsa-miR-331-3p	0	-1.428	0.001
hsa-miR-324-5p	0	-1.518	0
hsa-miR-324-3p	0.002	-0.876	0.01
hsa-miR-338-5p	0.003	-1.147	0.014
hsa-miR-338-3p	0	-1.871	0.001
hsa-miR-339-5p	0	-1.59	0
hsa-miR-339-3p	0	-2.2	0
hsa-miR-335-5p	0.029	-0.977	0.089
hsa-miR-335-3p	0.473	-0.291	0.593
hsa-miR-133b	0.046	-1.543	0.129
hsa-miR-325	0.843	-0.324	0.885
hsa-miR-345-5p	0	-1.995	0
hsa-miR-345-3p	0.078	-1.925	0.187
hsa-miR-346	0.127	-3.006	0.264
hsa-miR-196b-5p	0	-1.046	0.003
hsa-miR-196b-3p	0.119	-2.559	0.252
hsa-miR-422a	0	-1.756	0
hsa-miR-423-5p	0	-1.15	0.001
hsa-miR-423-3p	0	-1.876	0
hsa-miR-424-5p	0.001	-1.645	0.005
hsa-miR-424-3p	0.009	-1.049	0.037
hsa-miR-425-5p	0	-2.272	0
hsa-miR-425-3p	0	-1.883	0
hsa-miR-18b-5p	0.532	-0.228	0.643
hsa-miR-18b-3p	0.09	-3.635	0.207
hsa-miR-20b-5p	0.298	-0.355	0.449
hsa-miR-20b-3p	0.027	-0.947	0.085
hsa-miR-429	0.012	-1.013	0.044
hsa-miR-449a	0.55	-0.435	0.655
hsa-miR-450a-5p	0	-2.092	0.001
hsa-miR-450a-1-3p	0.002	-1.492	0.01
hsa-miR-431-5p	0.085	-0.689	0.2
hsa-miR-431-3p	0.15	-1.628	0.294
hsa-miR-433-5p	0.139	-0.828	0.28
hsa-miR-433-3p	0.049	-0.772	0.136
hsa-miR-329-5p	0.076	-1.058	0.183
hsa-miR-329-3p	0.54	-0.258	0.65
hsa-miR-451a	0.545	0.431	0.652
hsa-miR-452-5p	0.039	-0.937	0.114
hsa-miR-409-5p	0.023	-0.935	0.076
hsa-miR-409-3p	0.015	-1.116	0.054
hsa-miR-412-5p	0.107	-1.102	0.234
hsa-miR-412-3p	0.658	-0.399	0.747
hsa-miR-410-5p	0.733	-0.368	0.804
hsa-miR-410-3p	0.561	-0.271	0.662
hsa-miR-376b-5p	0.373	-0.753	0.511
hsa-miR-376b-3p	0.01	-1.332	0.04
hsa-miR-483-5p	0.203	3.234	0.35
hsa-miR-483-3p	0.849	-0.258	0.891
hsa-miR-484	0	-1.22	0.003
hsa-miR-485-5p	0.299	-0.426	0.45
hsa-miR-485-3p	0.805	-0.1	0.864
hsa-miR-486-5p	0.842	0.088	0.885
hsa-miR-486-3p	0.939	0.033	0.952
hsa-miR-487a-5p	0.178	-0.613	0.322
hsa-miR-487a-3p	0.388	-0.452	0.523
hsa-miR-488-5p	0.316	-2.998	0.466
hsa-miR-490-5p	0.03	2.201	0.093
hsa-miR-490-3p	0.34	-0.962	0.486
hsa-miR-491-5p	0	-1.536	0.001
hsa-miR-491-3p	0.016	-1.138	0.056
hsa-miR-511-5p	0.103	-1.036	0.228
hsa-miR-511-3p	0.086	-4.102	0.201
hsa-miR-146b-5p	0	-1.546	0.002
hsa-miR-146b-3p	0	-1.612	0.001
hsa-miR-202-5p	0.198	-0.894	0.345
hsa-miR-492	0.711	-0.435	0.788
hsa-miR-493-5p	0.516	-0.254	0.631
hsa-miR-493-3p	0.09	-0.746	0.207
hsa-miR-432-5p	0.051	-0.876	0.14
hsa-miR-432-3p	0.229	-1.222	0.379
hsa-miR-494-5p	0.281	1.114	0.432
hsa-miR-494-3p	0.85	-0.071	0.891
hsa-miR-495-5p	0.045	-1.062	0.128
hsa-miR-495-3p	0.398	-0.348	0.532
hsa-miR-496	0.479	-0.265	0.598
hsa-miR-193b-5p	0.059	-0.911	0.155
hsa-miR-193b-3p	0.012	-1.946	0.044
hsa-miR-497-5p	0.101	-0.642	0.226
hsa-miR-497-3p	0.29	-3.717	0.442
hsa-miR-181d-5p	0	-1.64	0
hsa-miR-181d-3p	0.248	-1.129	0.4
hsa-miR-512-5p	0.33	-1.432	0.476
hsa-miR-498-3p	0.408	-1.75	0.542
hsa-miR-515-5p	0.759	-0.534	0.825
hsa-miR-520f-5p	0.165	-4.294	0.309
hsa-miR-519c-3p	0.352	2.856	0.495
hsa-miR-520a-5p	0.931	0.148	0.949
hsa-miR-520a-3p	0.892	0.241	0.918
hsa-miR-526b-5p	0.795	0.315	0.857
hsa-miR-518b	0.329	2.991	0.475
hsa-miR-517a-3p	0.416	-1.28	0.548
hsa-miR-519d-5p	0.119	-4.299	0.252
hsa-miR-521	0.309	-2.74	0.459
hsa-miR-517b-3p	0.416	-1.28	0.548
hsa-miR-520g-5p	0.698	-0.811	0.778
hsa-miR-520g-3p	0.143	-2.353	0.286
hsa-miR-516b-5p	0.359	-3.565	0.501
hsa-miR-518e-3p	0.384	2.626	0.52
hsa-miR-518d-3p	0.24	-3.749	0.392
hsa-miR-520h	0.258	-2.065	0.41
hsa-miR-522-3p	0.132	3.239	0.272
hsa-miR-499a-5p	0.016	-1.093	0.056
hsa-miR-499a-3p	0.978	0.049	0.985
hsa-miR-500a-5p	0	-1.291	0.001
hsa-miR-500a-3p	0	-1.655	0
hsa-miR-501-5p	0	-1.446	0.001
hsa-miR-501-3p	0	-1.448	0
hsa-miR-502-3p	0	-1.673	0
hsa-miR-450a-2-3p	0.003	-1.273	0.013
hsa-miR-503-5p	0.009	-1.174	0.035
hsa-miR-503-3p	0.627	-0.237	0.723
hsa-miR-504-5p	0.024	-1.166	0.078
hsa-miR-504-3p	0.43	-0.884	0.558
hsa-miR-505-5p	0.002	-0.915	0.013
hsa-miR-505-3p	0	-1.442	0
hsa-miR-513a-5p	0.98	0.042	0.987
hsa-miR-513a-3p	0.357	-0.745	0.498
hsa-miR-506-5p	0.472	-1.111	0.593
hsa-miR-506-3p	0.483	1.02	0.601
hsa-miR-507	0.167	-2.426	0.311
hsa-miR-508-5p	0.262	1.665	0.412
hsa-miR-508-3p	0.451	0.693	0.576
hsa-miR-509-5p	0.697	-0.496	0.778
hsa-miR-509-3p	0.326	1.214	0.472
hsa-miR-510-5p	0.554	0.625	0.657
hsa-miR-510-3p	0.605	1.061	0.705
hsa-miR-514a-5p	0.828	0.155	0.88
hsa-miR-514a-3p	0.896	0.112	0.921
hsa-miR-532-5p	0	-1.62	0
hsa-miR-532-3p	0	-1.355	0
hsa-miR-455-5p	0.125	-1.058	0.26
hsa-miR-455-3p	0.194	-0.679	0.341
hsa-miR-539-5p	0.83	0.098	0.88
hsa-miR-539-3p	0.71	0.221	0.788
hsa-miR-544a	0.235	-1.263	0.388
hsa-miR-545-5p	0.032	-1.154	0.099
hsa-miR-545-3p	0.307	-0.781	0.458
hsa-miR-487b-5p	0.169	-0.961	0.314
hsa-miR-487b-3p	0.216	-0.513	0.366
hsa-miR-551a	0	-2.448	0
hsa-miR-552-3p	0.209	-1.815	0.358
hsa-miR-554	0.168	2.549	0.312
hsa-miR-92b-5p	0.098	-1.164	0.222
hsa-miR-92b-3p	0.022	-0.767	0.073
hsa-miR-556-5p	0.022	-1.542	0.073
hsa-miR-556-3p	0.037	-0.798	0.11
hsa-miR-557	0.266	-0.858	0.415
hsa-miR-558	0.197	3.122	0.344
hsa-miR-561-5p	0.17	3.971	0.314
hsa-miR-563	0.425	-1.431	0.555
hsa-miR-567	0.162	8.626	0.306
hsa-miR-551b-5p	0.211	-1.663	0.359
hsa-miR-551b-3p	0.557	-0.488	0.659
hsa-miR-569	0.407	-2.259	0.541
hsa-miR-570-5p	0.003	-1.227	0.014
hsa-miR-570-3p	0.002	-1.609	0.01
hsa-miR-571	0.544	0.719	0.652
hsa-miR-572	0.1	-5.828	0.224
hsa-miR-574-5p	0	-1.072	0.001
hsa-miR-574-3p	0.01	-0.918	0.04
hsa-miR-576-5p	0	-1.472	0
hsa-miR-576-3p	0	-2.013	0
hsa-miR-577	0.535	0.621	0.645
hsa-miR-579-5p	0.002	-1.444	0.01
hsa-miR-579-3p	0.003	-1.161	0.014
hsa-miR-580-5p	0.662	0.406	0.75
hsa-miR-580-3p	0	-1.776	0.001
hsa-miR-581	0.969	-0.037	0.978
hsa-miR-582-5p	0.002	-1.644	0.01
hsa-miR-582-3p	0.002	-1.719	0.01
hsa-miR-583	0.499	-1.749	0.615
hsa-miR-584-5p	0.017	-0.949	0.06
hsa-miR-584-3p	0.217	0.86	0.367
hsa-miR-548a-3p	0.008	-0.984	0.031
hsa-miR-586	0.859	0.251	0.893
hsa-miR-548b-5p	0.004	-1.349	0.017
hsa-miR-548b-3p	0.001	-1.894	0.005
hsa-miR-588	0.382	-3.308	0.519
hsa-miR-589-5p	0	-1.476	0
hsa-miR-589-3p	0	-1.456	0
hsa-miR-550a-5p	0.001	-0.98	0.008
hsa-miR-550a-3p	0	-2.043	0
hsa-miR-590-5p	0.004	-0.933	0.017
hsa-miR-590-3p	0.225	-0.459	0.375
hsa-miR-591	0.357	1.366	0.498
hsa-miR-592	0.26	-2.143	0.411
hsa-miR-596	0.19	-2.695	0.336
hsa-miR-597-5p	0.001	-2.564	0.007
hsa-miR-597-3p	0.057	-1.091	0.15
hsa-miR-598-5p	0.302	-1.637	0.452
hsa-miR-598-3p	0.025	-1.007	0.08
hsa-miR-599	0	-1.889	0.001
hsa-miR-548a-5p	0.039	-0.864	0.114
hsa-miR-600	0.264	1.146	0.414
hsa-miR-603	0.996	0.004	0.998
hsa-miR-605-5p	0.877	-0.095	0.906
hsa-miR-605-3p	0.022	-1.134	0.073
hsa-miR-606	0.056	9.08	0.148
hsa-miR-608	0.471	-1.781	0.592
hsa-miR-610	0.939	0.097	0.952
hsa-miR-611	0.511	0.802	0.627
hsa-miR-612	0.982	0.029	0.987
hsa-miR-614	0.807	-0.435	0.866
hsa-miR-615-3p	0.049	-1.05	0.134
hsa-miR-616-5p	0	-1.46	0.002
hsa-miR-616-3p	0.002	-1.358	0.01
hsa-miR-548c-5p	0	-1.39	0
hsa-miR-548c-3p	0.009	-1.542	0.036
hsa-miR-618	0	-1.54	0.003
hsa-miR-619-5p	0	-1.098	0.004
hsa-miR-619-3p	0.373	-3.563	0.511
hsa-miR-624-5p	0.067	-0.692	0.167
hsa-miR-624-3p	0.366	-0.73	0.505
hsa-miR-625-5p	0.064	-0.554	0.162
hsa-miR-625-3p	0.062	-0.623	0.16
hsa-miR-627-5p	0.002	-1.53	0.012
hsa-miR-627-3p	0	-1.276	0.002
hsa-miR-628-5p	0.001	-1.181	0.008
hsa-miR-628-3p	0.003	-1.087	0.013
hsa-miR-629-5p	0	-1.639	0
hsa-miR-629-3p	0	-1.78	0
hsa-miR-630	0.373	-1.263	0.511
hsa-miR-631	0.103	8.845	0.229
hsa-miR-33b-5p	0.013	-1.364	0.047
hsa-miR-33b-3p	0	-1.704	0.001
hsa-miR-635	0.163	-9.061	0.307
hsa-miR-636	0.011	-1.23	0.041
hsa-miR-638	0.659	-0.517	0.748
hsa-miR-639	0.409	-2.736	0.542
hsa-miR-641	0.004	-0.972	0.017
hsa-miR-642a-5p	0	-2.403	0
hsa-miR-642a-3p	0.047	-0.607	0.13
hsa-miR-643	0.824	-0.159	0.879
hsa-miR-646	0.835	-0.434	0.88
hsa-miR-648	0.835	-0.434	0.88
hsa-miR-649	0.41	-1.325	0.543
hsa-miR-650	0.08	-3.041	0.192
hsa-miR-651-5p	0.012	-0.986	0.046
hsa-miR-651-3p	0.525	1.554	0.638
hsa-miR-652-5p	0.006	-1.026	0.026
hsa-miR-652-3p	0	-1.427	0
hsa-miR-548d-5p	0	-1.476	0
hsa-miR-548d-3p	0	-1.442	0.001
hsa-miR-661	0.065	9.027	0.163
hsa-miR-663a	0.345	-0.821	0.489
hsa-miR-449b-3p	0.171	-1.676	0.314
hsa-miR-653-3p	0.321	1.451	0.469
hsa-miR-411-5p	0.937	0.038	0.952
hsa-miR-411-3p	0.727	-0.147	0.801
hsa-miR-654-5p	0.142	-0.585	0.285
hsa-miR-654-3p	0.553	-0.267	0.656
hsa-miR-655-3p	0.349	-0.494	0.493
hsa-miR-656-5p	0.73	-0.342	0.802
hsa-miR-656-3p	0.682	-0.183	0.766
hsa-miR-549a-5p	0.852	-0.213	0.891
hsa-miR-549a-3p	0.632	-0.918	0.726
hsa-miR-657	0.136	2.867	0.277
hsa-miR-658	0.247	-4.745	0.399
hsa-miR-659-5p	0	-2	0
hsa-miR-659-3p	0.957	-0.053	0.968
hsa-miR-660-5p	0.001	-1.194	0.005
hsa-miR-660-3p	0	-1.385	0.003
hsa-miR-421	0.002	-0.853	0.01
hsa-miR-542-5p	0	-1.625	0.002
hsa-miR-542-3p	0.002	-2.033	0.013
hsa-miR-758-5p	0.15	2.308	0.294
hsa-miR-758-3p	0.012	-1.427	0.045
hsa-miR-1264	0.772	0.411	0.836
hsa-miR-671-5p	0	-1.65	0
hsa-miR-671-3p	0.002	-0.922	0.009
hsa-miR-668-3p	0.101	-1.305	0.226
hsa-miR-550a-3-5p	0.002	-1.307	0.009
hsa-miR-767-5p	0.086	-0.945	0.201
hsa-miR-151b	0.03	-1.024	0.092
hsa-miR-320b	0	-1.316	0.002
hsa-miR-320c	0	-1.375	0.002
hsa-miR-1296-5p	0	-1.681	0
hsa-miR-1468-5p	0.001	-1.201	0.004
hsa-miR-1271-5p	0	-1.351	0.003
hsa-miR-1271-3p	0.355	0.785	0.496
hsa-miR-1301-3p	0.002	-0.951	0.009
hsa-miR-454-5p	0.004	-1.033	0.02
hsa-miR-454-3p	0.408	-0.234	0.542
hsa-miR-1185-5p	0.279	-2.424	0.429
hsa-miR-1185-2-3p	0.145	0.757	0.289
hsa-miR-449c-5p	0.487	-1.805	0.604
hsa-miR-1283	0.373	-3.563	0.511
hsa-miR-769-5p	0	-2.446	0
hsa-miR-769-3p	0	-1.901	0.001
hsa-miR-766-5p	0.086	-0.746	0.201
hsa-miR-766-3p	0	-1.426	0.001
hsa-miR-378d	0	-2.162	0
hsa-miR-1185-1-3p	0.866	-0.097	0.898
hsa-miR-762	0.269	-0.751	0.418
hsa-miR-670-3p	0.485	-1.43	0.603
hsa-miR-1298-5p	0	-1.694	0.003
hsa-miR-2113	0.246	-2.877	0.398
hsa-miR-759	0.109	-2.427	0.236
hsa-miR-765	0.527	1.144	0.639
hsa-miR-770-5p	0.527	1.144	0.639
hsa-miR-298	0.425	-1.431	0.555
hsa-miR-891a-5p	0.604	0.662	0.703
hsa-miR-450b-5p	0.004	-1.382	0.019
hsa-miR-450b-3p	0.669	-0.796	0.755
hsa-miR-874-5p	0	-2.077	0.002
hsa-miR-874-3p	0	-2.427	0
hsa-miR-888-5p	0.682	0.562	0.766
hsa-miR-541-5p	0.558	-1.238	0.659
hsa-miR-541-3p	0.223	-1.298	0.374
hsa-miR-889-5p	0.722	-0.379	0.796
hsa-miR-889-3p	0.915	0.055	0.935
hsa-miR-875-5p	0.288	-4.28	0.44
hsa-miR-875-3p	0.327	-1.888	0.473
hsa-miR-876-5p	0.017	-2.136	0.06
hsa-miR-876-3p	0.021	-1.021	0.07
hsa-miR-708-5p	0.141	-0.981	0.283
hsa-miR-708-3p	0.175	-0.689	0.319
hsa-miR-147b-5p	0.058	-0.677	0.154
hsa-miR-147b-3p	0.014	-1.755	0.052
hsa-miR-190b-5p	0	-1.461	0
hsa-miR-744-5p	0.002	-0.977	0.011
hsa-miR-744-3p	0	-1.647	0.001
hsa-miR-885-5p	0.373	-0.365	0.511
hsa-miR-885-3p	0.627	-0.583	0.723
hsa-miR-877-5p	0	-1.026	0.002
hsa-miR-877-3p	0.02	-1.154	0.067
hsa-miR-887-3p	0.543	0.999	0.652
hsa-miR-665	0.442	-0.474	0.568
hsa-miR-873-5p	0	-1.975	0.002
hsa-miR-873-3p	0.093	-3.075	0.213
hsa-miR-543	0.319	-0.437	0.467
hsa-miR-374b-5p	0.006	-1.034	0.027
hsa-miR-374b-3p	0.064	-0.712	0.162
hsa-miR-760	0.011	-1.066	0.042
hsa-miR-301b-5p	0.156	-0.686	0.303
hsa-miR-301b-3p	0.01	-0.977	0.039
hsa-miR-216b-5p	0.114	-0.701	0.244
hsa-miR-216b-3p	0.381	1.212	0.518
hsa-miR-920	0.461	-1.294	0.583
hsa-miR-921	0.855	0.226	0.893
hsa-miR-509-3-5p	0.304	1.159	0.454
hsa-miR-933	0.003	-2.377	0.015
hsa-miR-935	0.154	-0.702	0.299
hsa-miR-937-5p	0.482	1.295	0.6
hsa-miR-937-3p	0.28	-0.561	0.431
hsa-miR-938	0.06	-2.664	0.156
hsa-miR-939-5p	0.239	-0.747	0.391
hsa-miR-939-3p	0.214	-0.732	0.363
hsa-miR-940	0	-1.617	0
hsa-miR-941	0	-1.598	0.001
hsa-miR-942-5p	0.001	-1.027	0.004
hsa-miR-942-3p	0.005	-1.23	0.023
hsa-miR-943	0.36	-1.652	0.501
hsa-miR-944	0.274	-0.763	0.425
hsa-miR-297	0.261	3.118	0.411
hsa-miR-1178-3p	0.425	-1.431	0.555
hsa-miR-1179	0.528	0.446	0.64
hsa-miR-1180-5p	0.061	-2.092	0.158
hsa-miR-1180-3p	0.362	-0.387	0.502
hsa-miR-1181	0.243	-1.215	0.394
hsa-miR-1182	0.121	4.451	0.254
hsa-miR-1183	0.225	-3.002	0.375
hsa-miR-1225-3p	0.272	-8.721	0.422
hsa-miR-1226-5p	0.038	-2.213	0.113
hsa-miR-1226-3p	0.117	-0.558	0.25
hsa-miR-1227-3p	0.515	-0.666	0.63
hsa-miR-1228-5p	0.183	-2.129	0.329
hsa-miR-1228-3p	0.092	-2.257	0.212
hsa-miR-1229-5p	0.168	2.173	0.312
hsa-miR-1229-3p	0.039	-0.737	0.115
hsa-miR-1233-5p	0.16	-1.925	0.306
hsa-miR-1233-3p	0.046	-1.377	0.13
hsa-miR-1234-3p	0.387	-0.615	0.523
hsa-miR-1236-5p	0.162	8.626	0.306
hsa-miR-1236-3p	0.077	-3.461	0.185
hsa-miR-1237-5p	0.216	-1.624	0.365
hsa-miR-1237-3p	0.1	-1.591	0.224
hsa-miR-1238-5p	0.365	-3.309	0.505
hsa-miR-1200	0.325	-4.596	0.472
hsa-miR-663b	0.171	-1.583	0.314
hsa-miR-1204	0.593	0.975	0.692
hsa-miR-1205	0.891	0.241	0.917
hsa-miR-1207-5p	0.268	-1.386	0.418
hsa-miR-548e-5p	0	-2.088	0.001
hsa-miR-548e-3p	0	-1.325	0.003
hsa-miR-548j-5p	0	-1.477	0
hsa-miR-548j-3p	0.552	-0.29	0.656
hsa-miR-1285-5p	0.013	-1.113	0.049
hsa-miR-1285-3p	0	-1.248	0
hsa-miR-1286	0.163	-4.182	0.307
hsa-miR-1287-5p	0	-1.317	0.001
hsa-miR-1287-3p	0.772	-0.26	0.836
hsa-miR-1289	0.068	-1.987	0.17
hsa-miR-1290	0.368	1.115	0.507
hsa-miR-1291	0.025	-1.107	0.08
hsa-miR-548k	0	-1.75	0
hsa-miR-1293	0.965	0.04	0.976
hsa-miR-1294	0	-1.658	0
hsa-miR-1295a	0.07	-2.338	0.174
hsa-miR-1297	0.41	1.556	0.543
hsa-miR-1299	0.418	-1.478	0.551
hsa-miR-548l	0	-1.417	0
hsa-miR-1302	0.231	-1.045	0.382
hsa-miR-1303	0.054	-0.678	0.145
hsa-miR-1304-5p	0.061	-0.839	0.158
hsa-miR-1304-3p	0	-1.409	0
hsa-miR-548f-5p	0	-1.689	0
hsa-miR-548f-3p	0.261	-4.977	0.411
hsa-miR-1244	0.139	2.55	0.28
hsa-miR-1246	0.48	0.858	0.599
hsa-miR-1247-3p	0.835	-0.434	0.88
hsa-miR-1248	0.558	0.679	0.659
hsa-miR-1249-5p	0.54	-0.326	0.65
hsa-miR-1249-3p	0	-1.489	0.001
hsa-miR-1250-5p	0	-2.277	0
hsa-miR-1251-3p	0.041	-2.994	0.117
hsa-miR-1255a	0.001	-1.099	0.007
hsa-miR-1256	0.111	-0.961	0.24
hsa-miR-1257	0.835	-0.434	0.88
hsa-miR-1260a	0	-1.409	0
hsa-miR-548g-5p	0.001	-1.092	0.005
hsa-miR-548g-3p	0.732	-0.435	0.803
hsa-miR-1261	0	-1.672	0.001
hsa-miR-1262	0.003	-1.665	0.015
hsa-miR-548n	0	-1.421	0
hsa-miR-548m	0.01	-1.137	0.04
hsa-miR-548o-3p	0	-1.166	0.001
hsa-miR-1266-5p	0.104	-2.262	0.229
hsa-miR-1267	0.435	-1.691	0.562
hsa-miR-1268a	0	-1.738	0.002
hsa-miR-1269a	0.264	-3.058	0.414
hsa-miR-1270	0.009	-1.196	0.038
hsa-miR-548h-5p	0.001	-1.197	0.004
hsa-miR-548h-3p	0	-1.558	0
hsa-miR-1275	0.002	-1.128	0.009
hsa-miR-1276	0.578	-0.408	0.678
hsa-miR-1277-5p	0.009	-1.037	0.035
hsa-miR-1277-3p	0.084	-0.84	0.199
hsa-miR-548p	0.008	-0.848	0.032
hsa-miR-548i	0.004	-1.184	0.017
hsa-miR-1278	0.02	-0.974	0.067
hsa-miR-1281	0.74	0.562	0.809
hsa-miR-1282	0.659	0.524	0.748
hsa-miR-1284	0.001	-1.317	0.007
hsa-miR-1288-3p	0	-1.308	0.003
hsa-miR-1292-5p	0	-1.142	0.002
hsa-miR-1292-3p	0.811	-0.435	0.87
hsa-miR-1252-5p	0.039	-2.328	0.114
hsa-miR-1255b-5p	0.109	-0.897	0.237
hsa-miR-1255b-2-3p	0.494	-0.927	0.611
hsa-miR-664a-5p	0	-1.24	0
hsa-miR-664a-3p	0.033	-0.917	0.101
hsa-miR-1306-5p	0	-1.583	0
hsa-miR-1306-3p	0.616	0.661	0.714
hsa-miR-1307-5p	0	-2.219	0
hsa-miR-1307-3p	0	-1.593	0.001
hsa-miR-513b-5p	0.387	0.881	0.523
hsa-miR-513b-3p	0.588	-1.017	0.687
hsa-miR-513c-5p	0.401	0.838	0.535
hsa-miR-513c-3p	0.495	-0.551	0.612
hsa-miR-1321	0.355	-3.512	0.497
hsa-miR-1322	0.08	-1.557	0.193
hsa-miR-1197	0.538	-0.381	0.648
hsa-miR-1469	0.082	-2.2	0.195
hsa-miR-1471	0.321	-3.968	0.469
hsa-miR-1537-5p	0.09	-0.973	0.207
hsa-miR-1537-3p	0	-2.053	0.001
hsa-miR-1538	0.019	-0.896	0.066
hsa-miR-103b	0.002	-1.071	0.009
hsa-miR-320d	0.001	-1.381	0.005
hsa-miR-1825	0.221	-5.606	0.372
hsa-miR-1827	0.049	-1.497	0.135
hsa-miR-1908-5p	0.098	-0.656	0.221
hsa-miR-1908-3p	0.632	0.708	0.726
hsa-miR-1909-5p	0.835	-0.434	0.88
hsa-miR-1910-5p	0.168	-1.008	0.312
hsa-miR-1910-3p	0.037	-0.783	0.11
hsa-miR-1911-5p	0.641	-0.474	0.734
hsa-miR-1912-5p	0.102	-5.163	0.227
hsa-miR-1912-3p	0.421	0.678	0.552
hsa-miR-1913	0.729	-0.224	0.801
hsa-miR-1914-5p	0.062	-3.022	0.16
hsa-miR-1914-3p	0.018	-2.941	0.063
hsa-miR-1915-5p	0.395	-2.994	0.53
hsa-miR-1972	0.021	-1.633	0.07
hsa-miR-1976	0.246	-0.678	0.398
hsa-miR-2110	0	-1.275	0.001
hsa-miR-2114-5p	0.55	0.691	0.655
hsa-miR-2114-3p	0.254	-8.776	0.405
hsa-miR-2115-5p	0	-1.772	0
hsa-miR-2115-3p	0.003	-0.948	0.014
hsa-miR-2116-5p	0.87	-0.243	0.9
hsa-miR-2116-3p	0.944	0.071	0.958
hsa-miR-2117	0.186	-5.045	0.331
hsa-miR-548q	0.013	-1.614	0.048
hsa-miR-2276-5p	0.743	-0.586	0.811
hsa-miR-2276-3p	0.149	-1.125	0.294
hsa-miR-2277-5p	0	-1.924	0
hsa-miR-2277-3p	0.005	-1.836	0.022
hsa-miR-2278	0.91	-0.173	0.931
hsa-miR-2681-3p	0.428	-2.419	0.557
hsa-miR-2682-3p	0.088	-2.016	0.204
hsa-miR-711	0.324	2.011	0.472
hsa-miR-718	0.083	8.937	0.196
hsa-miR-3115	0.059	-1.099	0.154
hsa-miR-3116	0.034	-1.89	0.102
hsa-miR-3118	0.495	-1.471	0.612
hsa-miR-3120-5p	0.739	0.171	0.809
hsa-miR-3120-3p	0.063	-0.643	0.161
hsa-miR-3121-5p	0.74	0.562	0.809
hsa-miR-3121-3p	0.703	-0.186	0.781
hsa-miR-3122	0.417	-1.79	0.549
hsa-miR-3123	0.168	-0.686	0.312
hsa-miR-3124-5p	0.854	-0.143	0.892
hsa-miR-548s	0.019	-0.79	0.066
hsa-miR-3125	0.637	0.515	0.731
hsa-miR-3127-5p	0.007	-1.418	0.028
hsa-miR-3127-3p	0.857	0.141	0.893
hsa-miR-3128	0.157	-0.942	0.303
hsa-miR-3129-5p	0.831	0.351	0.88
hsa-miR-3129-3p	0.162	1.147	0.306
hsa-miR-3130-5p	0.019	-1.208	0.066
hsa-miR-3130-3p	0.012	-1.198	0.044
hsa-miR-3131	0.355	-1.256	0.497
hsa-miR-3132	0.41	-1.349	0.543
hsa-miR-3133	0.198	-0.594	0.345
hsa-miR-378b	0.47	-0.756	0.591
hsa-miR-3134	0.024	-1.204	0.076
hsa-miR-3135a	0.01	-1.536	0.039
hsa-miR-466	0.074	-2.21	0.18
hsa-miR-3136-5p	0.002	-1.323	0.011
hsa-miR-3136-3p	0.156	-1.933	0.303
hsa-miR-544b	0.012	-2.251	0.044
hsa-miR-3137	0.202	-2.85	0.35
hsa-miR-3138	0.5	0.605	0.616
hsa-miR-3139	0.063	1.283	0.16
hsa-miR-3140-5p	0	-1.836	0.003
hsa-miR-3140-3p	0	-1.239	0
hsa-miR-548t-5p	0.001	-1.57	0.007
hsa-miR-548t-3p	0	-1.221	0.001
hsa-miR-3141	0.426	1.432	0.555
hsa-miR-3142	0.857	-0.149	0.893
hsa-miR-3143	0.162	-0.613	0.306
hsa-miR-548u	0.004	-0.991	0.019
hsa-miR-3144-3p	0.349	-0.882	0.493
hsa-miR-3145-5p	0.214	-1.103	0.363
hsa-miR-3145-3p	0.042	-1.665	0.12
hsa-miR-1273c	0	-1.746	0
hsa-miR-3146	0.053	-1.393	0.144
hsa-miR-3147	0.812	-0.266	0.87
hsa-miR-548v	0.862	0.108	0.896
hsa-miR-3148	0.487	-0.809	0.604
hsa-miR-3149	0.97	-0.018	0.98
hsa-miR-3150a-5p	0.001	-1.407	0.008
hsa-miR-3150a-3p	0.056	-1.159	0.148
hsa-miR-3151-5p	0.766	-0.571	0.831
hsa-miR-3153	0.74	0.562	0.809
hsa-miR-3074-5p	0	-1.92	0
hsa-miR-3074-3p	0	-1.615	0.001
hsa-miR-3154	0.285	-0.436	0.436
hsa-miR-3155a	0.016	-1.471	0.056
hsa-miR-3156-5p	0.377	-2.737	0.515
hsa-miR-3157-5p	0.409	-0.264	0.542
hsa-miR-3157-3p	0.007	-1.3	0.03
hsa-miR-3158-5p	0.01	-1.31	0.039
hsa-miR-3158-3p	0	-1.762	0
hsa-miR-3159	0.047	-2.156	0.131
hsa-miR-3160-5p	0.262	-0.975	0.411
hsa-miR-3160-3p	0.35	-0.7	0.493
hsa-miR-3161	0.478	0.85	0.598
hsa-miR-3162-5p	0.296	2.136	0.448
hsa-miR-3162-3p	0.777	0.3	0.84
hsa-miR-3163	0.019	2.258	0.065
hsa-miR-3164	0.352	-0.608	0.495
hsa-miR-3165	0.104	-2.082	0.229
hsa-miR-3166	0.324	0.83	0.472
hsa-miR-1260b	0	-1.756	0
hsa-miR-3170	0.056	-3.093	0.149
hsa-miR-3171	0.835	-0.434	0.88
hsa-miR-3173-5p	0.001	-1.085	0.006
hsa-miR-3173-3p	0.547	-0.692	0.653
hsa-miR-323b-5p	0.665	-0.6	0.752
hsa-miR-323b-3p	0.153	-0.712	0.299
hsa-miR-3174	0.004	-1.578	0.018
hsa-miR-3175	0.182	-3.339	0.328
hsa-miR-3176	0.215	-1.324	0.364
hsa-miR-3177-5p	0.447	1.075	0.572
hsa-miR-3177-3p	0.008	-0.951	0.034
hsa-miR-3178	0.362	2.541	0.502
hsa-miR-3179	0.002	-1.036	0.01
hsa-miR-3180-5p	0.019	-1.411	0.065
hsa-miR-3180-3p	0.038	-1.326	0.113
hsa-miR-548w	0	-1.757	0
hsa-miR-3181	0.166	-3.289	0.31
hsa-miR-3182	0.089	-1.98	0.206
hsa-miR-3183	0.447	-0.518	0.572
hsa-miR-3184-5p	0	-1.951	0
hsa-miR-3184-3p	0	-1.15	0.001
hsa-miR-3065-5p	0	-2.175	0
hsa-miR-3065-3p	0.005	-1.199	0.021
hsa-miR-3186-5p	0.177	-4.094	0.322
hsa-miR-3186-3p	0.177	-1.45	0.322
hsa-miR-3187-5p	0.044	-3.145	0.125
hsa-miR-3187-3p	0	-1.642	0.001
hsa-miR-3188	0.238	-0.835	0.39
hsa-miR-3189-5p	0.458	-1.749	0.581
hsa-miR-320e	0.148	-3.198	0.293
hsa-miR-3190-5p	0.323	-1.248	0.471
hsa-miR-3190-3p	0.064	-1.062	0.162
hsa-miR-3191-5p	0.019	-4.175	0.065
hsa-miR-3191-3p	0.678	-0.257	0.762
hsa-miR-3192-5p	0.012	-1.316	0.044
hsa-miR-3193	0.118	3.773	0.251
hsa-miR-3194-5p	0.745	-0.269	0.812
hsa-miR-3194-3p	0.001	-1.583	0.007
hsa-miR-3195	0.185	2.422	0.33
hsa-miR-3196	0.664	0.491	0.752
hsa-miR-548x-5p	0.001	-1.092	0.005
hsa-miR-548x-3p	0.26	-1.177	0.411
hsa-miR-3197	0.385	-0.92	0.522
hsa-miR-3198	0.02	-1.919	0.066
hsa-miR-3199	0.405	-0.772	0.538
hsa-miR-3200-5p	0.712	-0.291	0.789
hsa-miR-3200-3p	0.936	-0.061	0.952
hsa-miR-514b-5p	0.928	0.083	0.946
hsa-miR-514b-3p	0.54	0.793	0.65
hsa-miR-3202	0.084	-0.741	0.199
hsa-miR-378c	0	-1.93	0
hsa-miR-4301	0.473	0.566	0.593
hsa-miR-4298	0.827	-0.119	0.88
hsa-miR-4302	0.318	-5.138	0.466
hsa-miR-4303	0.835	-0.434	0.88
hsa-miR-4306	0.33	-1.432	0.476
hsa-miR-4307	0.696	0.626	0.777
hsa-miR-4308	0.103	8.845	0.229
hsa-miR-4312	0.336	-3.402	0.481
hsa-miR-4313	0.321	-3.968	0.469
hsa-miR-4317	0.196	1.598	0.343
hsa-miR-4322	0.835	-0.434	0.88
hsa-miR-4321	0.162	8.626	0.306
hsa-miR-4323	0.298	-0.93	0.449
hsa-miR-4259	0.29	1.818	0.442
hsa-miR-4253	0.447	-1.092	0.572
hsa-miR-4254	0.316	-2.739	0.466
hsa-miR-4326	0.026	-1.649	0.082
hsa-miR-4265	0.434	-1.677	0.561
hsa-miR-2355-5p	0	-1.969	0
hsa-miR-2355-3p	0	-2.108	0
hsa-miR-4270	0.952	-0.095	0.964
hsa-miR-4281	0.271	-3.218	0.42
hsa-miR-4278	0.163	-9.061	0.307
hsa-miR-4282	0.111	3.533	0.239
hsa-miR-4284	0.31	4.98	0.46
hsa-miR-4286	0	-1.647	0
hsa-miR-4288	0.55	0.684	0.655
hsa-miR-4289	0.425	-1.431	0.555
hsa-miR-4290	0.178	-4.12	0.322
hsa-miR-500b-5p	0.073	-1.847	0.18
hsa-miR-3605-5p	0	-1.588	0.004
hsa-miR-3605-3p	0.032	-0.946	0.098
hsa-miR-3609	0.44	-0.662	0.567
hsa-miR-3611	0.007	-1.503	0.03
hsa-miR-3612	0.341	-4.076	0.486
hsa-miR-3613-5p	0.016	-1.047	0.056
hsa-miR-3613-3p	0	-1.369	0
hsa-miR-3614-5p	0.009	-1.331	0.035
hsa-miR-3614-3p	0	-1.923	0.001
hsa-miR-3615	0	-2.009	0
hsa-miR-3616-5p	0.835	-0.434	0.88
hsa-miR-3617-5p	0.673	-0.195	0.759
hsa-miR-3617-3p	0.196	-2.026	0.343
hsa-miR-3619-5p	0.153	-2.401	0.299
hsa-miR-3619-3p	0.867	0.126	0.899
hsa-miR-23c	0	-1.347	0
hsa-miR-3620-5p	0.001	-1.018	0.005
hsa-miR-3620-3p	0.975	-0.019	0.983
hsa-miR-3622a-5p	0.457	-1.708	0.581
hsa-miR-3622b-3p	0.457	-1.708	0.581
hsa-miR-3648	0.456	1.145	0.58
hsa-miR-3651	0.754	-0.156	0.821
hsa-miR-3652	0.809	0.455	0.868
hsa-miR-3654	0.156	-4.914	0.303
hsa-miR-3657	0.167	-3.256	0.311
hsa-miR-3661	0.014	-1.989	0.051
hsa-miR-3662	0.622	-1.083	0.72
hsa-miR-3663-5p	0.984	0.029	0.988
hsa-miR-3663-3p	0.716	-0.388	0.792
hsa-miR-3664-5p	0.55	0.883	0.655
hsa-miR-3666	0.162	8.626	0.306
hsa-miR-3667-5p	0.006	-1.723	0.027
hsa-miR-3667-3p	0.003	-1.625	0.013
hsa-miR-3674	0.35	-3.213	0.493
hsa-miR-3675-5p	0.917	0.109	0.937
hsa-miR-3677-5p	0.039	-2.456	0.114
hsa-miR-3677-3p	0.174	-2.374	0.318
hsa-miR-3679-5p	0.001	-1.053	0.008
hsa-miR-3679-3p	0.642	0.251	0.734
hsa-miR-3680-5p	0.191	-1.011	0.336
hsa-miR-3680-3p	0.228	-0.892	0.379
hsa-miR-3681-5p	0.159	-1.507	0.305
hsa-miR-3681-3p	0.419	-0.849	0.551
hsa-miR-3682-5p	0.206	3.902	0.354
hsa-miR-3682-3p	0.85	-0.243	0.891
hsa-miR-3683	0.402	-1.843	0.535
hsa-miR-3684	0.984	-0.021	0.988
hsa-miR-3685	0.671	0.411	0.757
hsa-miR-3686	0.43	-2.2	0.558
hsa-miR-3688-5p	0.553	0.377	0.656
hsa-miR-3688-3p	0.035	-1.013	0.104
hsa-miR-3689a-3p	0.342	3.422	0.487
hsa-miR-3690	0.017	-1.537	0.059
hsa-miR-3691-5p	0.146	-0.929	0.29
hsa-miR-3691-3p	0.937	-0.114	0.952
hsa-miR-3692-5p	0.329	-1.807	0.474
hsa-miR-3692-3p	0.018	-4.469	0.063
hsa-miR-3714	0.835	-0.434	0.88
hsa-miR-3180	0.173	-1.614	0.317
hsa-miR-3907	0.004	-1.127	0.02
hsa-miR-3909	0.01	-1.017	0.04
hsa-miR-3911	0.238	2.138	0.39
hsa-miR-3912-3p	0.011	-1.083	0.041
hsa-miR-3913-5p	0	-2.091	0
hsa-miR-3913-3p	0	-2.091	0
hsa-miR-3914	0.164	-4.384	0.308
hsa-miR-3916	0.038	-1.064	0.113
hsa-miR-3917	0.551	1.074	0.655
hsa-miR-3918	0.292	-0.908	0.444
hsa-miR-3919	0.312	-1.08	0.462
hsa-miR-3150b-5p	0.002	-1.559	0.01
hsa-miR-3150b-3p	0.001	-1.569	0.007
hsa-miR-3920	0.207	-0.648	0.355
hsa-miR-3922-5p	0.006	-1.417	0.024
hsa-miR-3922-3p	0.852	-0.265	0.891
hsa-miR-3925-5p	0.166	3.437	0.31
hsa-miR-3925-3p	0.115	3.913	0.247
hsa-miR-676-5p	0.907	-0.173	0.929
hsa-miR-676-3p	0.062	-0.876	0.159
hsa-miR-3928-5p	0.09	-1.285	0.207
hsa-miR-3928-3p	0	-1.691	0
hsa-miR-3934-5p	0.349	-0.356	0.493
hsa-miR-3934-3p	0.841	-0.328	0.885
hsa-miR-3936	0.625	-0.973	0.721
hsa-miR-3938	0.141	-5.001	0.282
hsa-miR-548y	0.037	-0.825	0.11
hsa-miR-3939	0.025	-1.137	0.08
hsa-miR-3940-5p	0.584	-0.818	0.683
hsa-miR-3940-3p	0.037	-1.81	0.11
hsa-miR-3941	0.028	-1.108	0.088
hsa-miR-3942-5p	0.036	-0.935	0.106
hsa-miR-3942-3p	0.083	-1.339	0.196
hsa-miR-3943	0.856	-0.265	0.893
hsa-miR-3944-5p	0.014	-0.891	0.052
hsa-miR-3944-3p	0.086	-1.977	0.201
hsa-miR-374c-5p	0.071	-0.594	0.175
hsa-miR-374c-3p	0.006	-1.034	0.027
hsa-miR-642b-5p	0.047	-0.607	0.13
hsa-miR-642b-3p	0	-2.398	0
hsa-miR-550b-2-5p	0	-2.043	0
hsa-miR-550b-3p	0.013	-1.125	0.046
hsa-miR-548z	0	-1.558	0
hsa-miR-548aa	0	-1.221	0.001
hsa-miR-548o-5p	0	-1.39	0
hsa-miR-1268b	0.003	-1.307	0.016
hsa-miR-378e	0.221	-1.1	0.371
hsa-miR-548ab	0	-1.36	0
hsa-miR-378f	0.801	-0.221	0.861
hsa-miR-4421	0.165	-1.526	0.309
hsa-miR-4422	0.461	-0.387	0.584
hsa-miR-4423-5p	0.007	-2.078	0.031
hsa-miR-4423-3p	0.498	-0.698	0.614
hsa-miR-378g	0.002	-1.909	0.011
hsa-miR-548ac	0.02	-1.184	0.067
hsa-miR-4424	0.236	-0.863	0.389
hsa-miR-4425	0.077	-2.658	0.186
hsa-miR-4429	0.006	-1.298	0.024
hsa-miR-4430	0.452	-1.517	0.576
hsa-miR-548ad-5p	0	-1.421	0
hsa-miR-548ad-3p	0.066	-2.002	0.165
hsa-miR-4432	0.563	-1.209	0.664
hsa-miR-4433a-5p	0.076	-0.666	0.185
hsa-miR-4433a-3p	0.104	-0.653	0.229
hsa-miR-4434	0.433	1.67	0.56
hsa-miR-4435	0.043	-1.132	0.122
hsa-miR-4436a	0.815	-0.435	0.872
hsa-miR-4437	0.242	2.214	0.394
hsa-miR-548ae-3p	0.161	-0.506	0.306
hsa-miR-548ae-5p	0	-1.421	0
hsa-miR-4440	0.01	-1.702	0.04
hsa-miR-4442	0.111	-3.852	0.239
hsa-miR-4443	0.001	-1.598	0.006
hsa-miR-4445-5p	0.703	0.621	0.781
hsa-miR-4445-3p	0.729	0.562	0.801
hsa-miR-4446-5p	0.055	-2.071	0.147
hsa-miR-4446-3p	0.064	-0.724	0.162
hsa-miR-4447	0.018	-0.859	0.061
hsa-miR-4448	0.181	-0.424	0.327
hsa-miR-4449	0.13	-2.146	0.269
hsa-miR-548ag	0.009	-1.009	0.038
hsa-miR-548ah-5p	0.162	8.626	0.306
hsa-miR-548ah-3p	0.002	-1.265	0.011
hsa-miR-4451	0.018	-1.195	0.063
hsa-miR-4452	0.048	-2.442	0.134
hsa-miR-4453	0.132	-4.858	0.272
hsa-miR-4454	0.016	-1.302	0.056
hsa-miR-4455	0.094	-0.68	0.214
hsa-miR-4456	0.004	-1.363	0.019
hsa-miR-4458	0.637	-0.234	0.731
hsa-miR-378h	0.106	-1.276	0.233
hsa-miR-3135b	0.797	-0.208	0.859
hsa-miR-4462	0.536	-1.279	0.646
hsa-miR-4464	0.146	1.368	0.289
hsa-miR-548ai	0.003	-1.227	0.014
hsa-miR-548aj-3p	0.02	-1.111	0.068
hsa-miR-548aj-5p	0.001	-1.092	0.005
hsa-miR-4466	0.118	1.63	0.251
hsa-miR-4467	0.069	4.547	0.172
hsa-miR-4470	0.124	-1.991	0.259
hsa-miR-4472	0.092	-1.126	0.211
hsa-miR-4473	0.041	-0.794	0.119
hsa-miR-4474-5p	0.835	-0.434	0.88
hsa-miR-4474-3p	0.331	-0.46	0.476
hsa-miR-4476	0.29	-4.368	0.442
hsa-miR-4477a	0.035	-1.719	0.104
hsa-miR-4477b	0.105	-0.773	0.231
hsa-miR-4478	0.337	-1.252	0.483
hsa-miR-4479	0.014	-1.695	0.051
hsa-miR-3155b	0.196	-2.625	0.343
hsa-miR-548ak	0	-1.763	0
hsa-miR-4480	0.162	8.626	0.306
hsa-miR-4481	0.835	-0.434	0.88
hsa-miR-4482-5p	0.995	0.005	0.997
hsa-miR-4482-3p	0.496	-0.886	0.612
hsa-miR-4483	0.016	-0.89	0.056
hsa-miR-4484	0.352	-0.542	0.495
hsa-miR-4485-3p	0.164	-1.416	0.308
hsa-miR-4487	0.804	0.253	0.863
hsa-miR-4488	0.469	1.102	0.591
hsa-miR-4489	0.102	-1.38	0.227
hsa-miR-548al	0.001	-1.762	0.008
hsa-miR-4491	0.856	-0.082	0.893
hsa-miR-4492	0.338	1.596	0.484
hsa-miR-4493	0.267	-8.736	0.417
hsa-miR-4494	0.507	-1.43	0.621
hsa-miR-4496	0.186	-1.09	0.331
hsa-miR-4497	0.083	-0.848	0.197
hsa-miR-4498	0.451	-0.68	0.576
hsa-miR-4500	0.25	-1.889	0.402
hsa-miR-4501	0.255	8.326	0.406
hsa-miR-4502	0.009	-1.732	0.037
hsa-miR-4504	0.017	-1.618	0.06
hsa-miR-4505	0.246	-2.424	0.398
hsa-miR-2392	0.006	-0.822	0.025
hsa-miR-4507	0	-1.624	0
hsa-miR-4508	0.43	-0.814	0.558
hsa-miR-4509	0.239	2.713	0.391
hsa-miR-4510	0.043	-0.533	0.123
hsa-miR-4511	0.001	-1.457	0.008
hsa-miR-4512	0.033	-1.811	0.1
hsa-miR-4513	0.133	-2.497	0.273
hsa-miR-4515	0.19	-3.222	0.335
hsa-miR-4516	0.143	4.095	0.285
hsa-miR-4518	0.014	-1.792	0.051
hsa-miR-4520-5p	0.091	-2.035	0.209
hsa-miR-4520-3p	0.001	-1.641	0.005
hsa-miR-4521	0.106	-0.988	0.232
hsa-miR-4522	0.39	-1.17	0.525
hsa-miR-4523	0.428	-1.95	0.557
hsa-miR-4524a-3p	0.883	-0.131	0.912
hsa-miR-4526	0.383	-1.04	0.52
hsa-miR-4529-5p	0.859	-0.283	0.893
hsa-miR-4529-3p	0.296	2.544	0.447
hsa-miR-4531	0.001	-1.345	0.008
hsa-miR-4533	0.346	-1.455	0.49
hsa-miR-378i	0.051	-1.228	0.14
hsa-miR-548am-5p	0	-1.39	0
hsa-miR-548am-3p	0.003	-1.279	0.013
hsa-miR-1587	0.078	-1.539	0.189
hsa-miR-4536-5p	0.522	-0.435	0.636
hsa-miR-4536-3p	0.714	-0.395	0.79
hsa-miR-548an	0.758	0.199	0.824
hsa-miR-4537	0.103	8.845	0.229
hsa-miR-4538	0.056	-3.191	0.148
hsa-miR-4539	0.197	-1.853	0.344
hsa-miR-3960	0.69	0.507	0.772
hsa-miR-3974	0.452	2.131	0.576
hsa-miR-4632-5p	0.064	-3.298	0.162
hsa-miR-4632-3p	0.018	-0.857	0.061
hsa-miR-4633-3p	0.314	-2.423	0.464
hsa-miR-4634	0.246	1.081	0.398
hsa-miR-4635	0.043	-2.045	0.121
hsa-miR-4636	0.211	-1.013	0.359
hsa-miR-4637	0.485	-0.559	0.602
hsa-miR-4638-5p	0.463	-0.457	0.585
hsa-miR-4638-3p	0.065	-2.043	0.162
hsa-miR-4639-5p	0.001	-1.869	0.005
hsa-miR-4640-5p	0.056	-2.625	0.148
hsa-miR-4640-3p	0.082	2.002	0.196
hsa-miR-4642	0.256	-2.351	0.406
hsa-miR-4644	0.93	0.081	0.949
hsa-miR-4645-5p	0.553	-0.756	0.656
hsa-miR-4645-3p	0.022	-1.237	0.071
hsa-miR-4646-5p	0.17	-1.047	0.314
hsa-miR-4646-3p	0.031	-1.698	0.095
hsa-miR-4647	0.945	-0.048	0.958
hsa-miR-4649-5p	0.049	2.783	0.135
hsa-miR-4649-3p	0.238	-1.569	0.39
hsa-miR-4650-5p	0.458	0.859	0.581
hsa-miR-4650-3p	0.194	-1.753	0.341
hsa-miR-4651	0.083	-1.579	0.197
hsa-miR-4652-3p	0.71	-0.333	0.788
hsa-miR-4653-3p	0.171	-1.643	0.314
hsa-miR-4654	0.052	-1.953	0.142
hsa-miR-4655-5p	0.532	-0.712	0.643
hsa-miR-4656	0.102	-1.659	0.227
hsa-miR-4657	0.02	-1.869	0.067
hsa-miR-4658	0.802	-0.435	0.862
hsa-miR-4659a-5p	0.216	0.618	0.366
hsa-miR-4659a-3p	0.157	-0.491	0.303
hsa-miR-4660	0.19	-1.103	0.335
hsa-miR-4661-5p	0.05	-1.202	0.137
hsa-miR-4661-3p	0.052	2.043	0.142
hsa-miR-4662a-5p	0.499	-0.3	0.615
hsa-miR-4662a-3p	0.01	-1.61	0.038
hsa-miR-4659b-5p	0.227	2.014	0.378
hsa-miR-4659b-3p	0.31	-0.47	0.459
hsa-miR-4663	0.518	0.883	0.632
hsa-miR-4662b	0.178	-0.723	0.322
hsa-miR-4664-5p	0.004	-1.601	0.019
hsa-miR-4664-3p	0.144	-1.452	0.287
hsa-miR-4665-5p	0.004	-1.419	0.018
hsa-miR-4665-3p	0.079	8.955	0.19
hsa-miR-4667-5p	0.06	-1.383	0.157
hsa-miR-4667-3p	0.178	-1.541	0.322
hsa-miR-4668-5p	0.023	-1.102	0.076
hsa-miR-4668-3p	0.186	-0.81	0.331
hsa-miR-219b-5p	0.012	-1.383	0.044
hsa-miR-219b-3p	0.131	-0.83	0.269
hsa-miR-4669	0.845	0.139	0.887
hsa-miR-4670-5p	0.203	-3.858	0.35
hsa-miR-4670-3p	0.203	-3.858	0.35
hsa-miR-4671-5p	0.397	-0.65	0.532
hsa-miR-4671-3p	0.194	-4.144	0.341
hsa-miR-4672	0.721	-0.381	0.795
hsa-miR-4673	0.109	1.994	0.237
hsa-miR-4676-5p	0.022	-1.188	0.071
hsa-miR-4676-3p	0	-1.329	0.002
hsa-miR-4677-5p	0.097	-0.703	0.221
hsa-miR-4677-3p	0	-1.883	0.001
hsa-miR-4678	0.527	1.144	0.639
hsa-miR-4679	0.119	-3.092	0.252
hsa-miR-4680-5p	0.517	-0.724	0.632
hsa-miR-4680-3p	0.239	-2.065	0.391
hsa-miR-4682	0.639	-0.848	0.732
hsa-miR-4683	0.293	-1.432	0.445
hsa-miR-4684-5p	0.514	-1.11	0.63
hsa-miR-4685-5p	0.414	1.247	0.546
hsa-miR-4685-3p	0	-1.362	0
hsa-miR-4686	0.158	4.609	0.304
hsa-miR-4687-5p	0.001	-1.068	0.006
hsa-miR-4687-3p	0.954	0.084	0.966
hsa-miR-1343-5p	0.573	-0.881	0.673
hsa-miR-1343-3p	0	-1.711	0
hsa-miR-4688	0.071	-1.285	0.175
hsa-miR-4689	0.156	3.438	0.303
hsa-miR-4690-5p	0.886	-0.243	0.913
hsa-miR-4690-3p	0.026	-2.349	0.082
hsa-miR-4691-5p	0.151	3.572	0.295
hsa-miR-4691-3p	0.138	1.751	0.279
hsa-miR-4693-5p	0.135	8.723	0.275
hsa-miR-4693-3p	0.545	-1.429	0.652
hsa-miR-4695-5p	0.469	-1.092	0.591
hsa-miR-4695-3p	0	-1.639	0
hsa-miR-4697-3p	0.383	-0.813	0.519
hsa-miR-4698	0.571	-1.168	0.671
hsa-miR-4699-5p	0.063	2.639	0.161
hsa-miR-4699-3p	0.053	-2.464	0.144
hsa-miR-4700-5p	0.428	-1.517	0.557
hsa-miR-4700-3p	0.411	-2.23	0.543
hsa-miR-4701-5p	0.051	-1.086	0.14
hsa-miR-4705	0.334	-1.632	0.48
hsa-miR-4706	0.728	-0.371	0.801
hsa-miR-4707-5p	0.123	-0.953	0.257
hsa-miR-4707-3p	0.001	-1.788	0.008
hsa-miR-4708-5p	0.378	-1.358	0.516
hsa-miR-4708-3p	0.884	-0.158	0.912
hsa-miR-4709-5p	0.163	-1.15	0.307
hsa-miR-4709-3p	0.019	-2.43	0.064
hsa-miR-203b-5p	0.122	-1.173	0.256
hsa-miR-203b-3p	0.44	-2.269	0.566
hsa-miR-4712-5p	0.344	1.076	0.488
hsa-miR-4712-3p	0.742	-0.348	0.81
hsa-miR-4713-5p	0.308	1.146	0.458
hsa-miR-4714-5p	0.006	-2.078	0.026
hsa-miR-4714-3p	0.154	-0.846	0.299
hsa-miR-4715-5p	0.069	-2.636	0.172
hsa-miR-4715-3p	0.629	-0.714	0.724
hsa-miR-4716-5p	0.11	8.82	0.237
hsa-miR-4716-3p	0.749	-0.32	0.816
hsa-miR-3529-5p	0.693	0.321	0.775
hsa-miR-3529-3p	0	-1.98	0
hsa-miR-4717-5p	0.231	-0.508	0.382
hsa-miR-4717-3p	0.415	-0.391	0.548
hsa-miR-4720-5p	0.331	-1.93	0.476
hsa-miR-4722-5p	0.434	-1.018	0.561
hsa-miR-4722-3p	0.36	-2.738	0.501
hsa-miR-4520-2-3p	0	-2.275	0.003
hsa-miR-4723-5p	0.649	-0.298	0.74
hsa-miR-4723-3p	0.118	-1.361	0.251
hsa-miR-451b	0.657	-0.269	0.747
hsa-miR-4724-5p	0.005	-1.655	0.02
hsa-miR-4725-5p	0.056	-4.638	0.149
hsa-miR-4725-3p	0.379	-1.431	0.516
hsa-miR-4726-5p	0.093	-1.248	0.212
hsa-miR-4726-3p	0.72	-0.656	0.795
hsa-miR-4727-5p	0.059	-2.994	0.154
hsa-miR-4727-3p	0.123	-1.072	0.257
hsa-miR-4728-5p	0.044	-3.167	0.125
hsa-miR-4728-3p	0.093	-0.835	0.212
hsa-miR-4729	0.02	-2.243	0.067
hsa-miR-4730	0.22	-1.633	0.371
hsa-miR-4731-5p	0.393	1.432	0.528
hsa-miR-4731-3p	0.21	-2.695	0.359
hsa-miR-4732-5p	0.835	-0.096	0.88
hsa-miR-4732-3p	0.932	-0.042	0.95
hsa-miR-4734	0.313	-1.396	0.463
hsa-miR-3064-5p	0	-1.516	0.001
hsa-miR-3064-3p	0.189	-0.799	0.334
hsa-miR-4738-3p	0.8	-0.151	0.861
hsa-miR-4739	0.35	1.734	0.493
hsa-miR-4741	0.108	-1.625	0.235
hsa-miR-4742-5p	0.122	-0.721	0.256
hsa-miR-4742-3p	0.003	-1.037	0.016
hsa-miR-4743-5p	0.12	-2.053	0.252
hsa-miR-4744	0.78	-0.357	0.842
hsa-miR-122b-5p	0.125	-2.838	0.26
hsa-miR-122b-3p	0.628	-0.465	0.723
hsa-miR-4745-5p	0.227	-1.801	0.378
hsa-miR-4746-5p	0.002	-1.145	0.01
hsa-miR-4747-5p	0.65	-0.627	0.741
hsa-miR-4747-3p	0.255	-1.899	0.406
hsa-miR-4748	0.097	-0.957	0.221
hsa-miR-4749-5p	0.106	-1.271	0.232
hsa-miR-4749-3p	0.854	0.22	0.892
hsa-miR-4750-5p	0.319	-1.102	0.468
hsa-miR-4750-3p	0.675	-0.435	0.76
hsa-miR-4751	0.112	-4.39	0.241
hsa-miR-4752	0.344	-1.045	0.488
hsa-miR-4753-5p	0.069	-1.065	0.172
hsa-miR-4753-3p	0.233	-0.717	0.385
hsa-miR-371b-5p	0.002	-1.475	0.01
hsa-miR-371b-3p	0	-1.498	0.003
hsa-miR-4754	0.256	-1.002	0.406
hsa-miR-4755-5p	0.022	-0.855	0.071
hsa-miR-4755-3p	0.011	-1.233	0.042
hsa-miR-499b-5p	0.801	-0.275	0.861
hsa-miR-499b-3p	0.104	-0.607	0.23
hsa-miR-4757-5p	0.005	-1.693	0.02
hsa-miR-4757-3p	0.867	0.207	0.899
hsa-miR-4758-5p	0.043	9.163	0.121
hsa-miR-4758-3p	0.606	-1.017	0.705
hsa-miR-4761-5p	0.184	8.552	0.33
hsa-miR-4761-3p	0.039	-2.726	0.114
hsa-miR-4762-5p	0.308	0.912	0.458
hsa-miR-4762-3p	0.43	-1.153	0.558
hsa-miR-4763-5p	0.504	0.923	0.619
hsa-miR-4763-3p	0.06	-2.39	0.156
hsa-miR-4765	0.101	-0.804	0.226
hsa-miR-4766-5p	0.397	1.091	0.532
hsa-miR-4766-3p	0.014	-1.969	0.051
hsa-miR-4767	0.004	-2.903	0.019
hsa-miR-4768-3p	0.506	-1.43	0.621
hsa-miR-4769-5p	0.304	-1.601	0.454
hsa-miR-4769-3p	0.256	-1.563	0.407
hsa-miR-4770	0.04	-1.369	0.115
hsa-miR-4771	0.304	1.886	0.454
hsa-miR-4772-5p	0.004	-1.102	0.02
hsa-miR-4772-3p	0.01	-0.781	0.04
hsa-miR-4773	0.042	-1.145	0.121
hsa-miR-4774-5p	0.903	0.066	0.927
hsa-miR-4775	0.36	-0.532	0.501
hsa-miR-4776-5p	0.326	-4.793	0.472
hsa-miR-4776-3p	0.254	2.546	0.405
hsa-miR-4777-3p	0.171	-1.797	0.314
hsa-miR-4778-5p	0.219	-2.066	0.369
hsa-miR-4779	0.008	3.545	0.034
hsa-miR-4780	0.471	-1.691	0.592
hsa-miR-4436b-3p	0.869	-0.121	0.899
hsa-miR-4781-5p	0.026	-1.376	0.083
hsa-miR-4781-3p	0.001	-1.386	0.007
hsa-miR-4782-5p	0.125	-1.665	0.261
hsa-miR-4783-5p	0.362	-1.071	0.502
hsa-miR-4783-3p	0.253	-1.321	0.404
hsa-miR-4784	0.393	0.659	0.528
hsa-miR-4785	0.46	-0.661	0.582
hsa-miR-2467-3p	0.238	-1.267	0.39
hsa-miR-4786-5p	0.609	-0.598	0.707
hsa-miR-4786-3p	0.47	-1.841	0.591
hsa-miR-4787-5p	0.683	0.48	0.766
hsa-miR-4787-3p	0	-1.784	0.002
hsa-miR-4789-3p	0.085	8.929	0.199
hsa-miR-4791	0	-1.306	0.003
hsa-miR-4793-5p	0.463	-1.169	0.585
hsa-miR-4793-3p	0.914	0.148	0.934
hsa-miR-4795-5p	0.858	0.201	0.893
hsa-miR-4795-3p	0.89	0.118	0.916
hsa-miR-4796-5p	0.022	-1.341	0.072
hsa-miR-4796-3p	0.006	-1.317	0.024
hsa-miR-4797-5p	0.475	-0.709	0.594
hsa-miR-4797-3p	0.375	-0.939	0.513
hsa-miR-4799-5p	0.254	-0.863	0.406
hsa-miR-4799-3p	0.088	8.913	0.204
hsa-miR-4800-5p	0.403	-0.907	0.536
hsa-miR-4800-3p	0.571	0.722	0.671
hsa-miR-4801	0.063	9.036	0.161
hsa-miR-4802-5p	0.006	-1.69	0.024
hsa-miR-4802-3p	0.009	-1.359	0.038
hsa-miR-4804-5p	0.021	-1.506	0.069
hsa-miR-4804-3p	0.012	-1.157	0.044
hsa-miR-4999-5p	0.157	-0.621	0.303
hsa-miR-4999-3p	0.459	0.883	0.582
hsa-miR-5000-3p	0.085	-1.137	0.2
hsa-miR-5001-5p	0.027	-2.038	0.084
hsa-miR-5001-3p	0	-2.272	0
hsa-miR-5002-5p	0.545	-1.018	0.652
hsa-miR-5003-5p	0.532	0.784	0.643
hsa-miR-5003-3p	0.266	-1.802	0.415
hsa-miR-5004-5p	0.071	8.997	0.175
hsa-miR-5004-3p	0.261	1.727	0.411
hsa-miR-548ao-5p	0.335	-3.759	0.48
hsa-miR-548ao-3p	0.154	-0.743	0.299
hsa-miR-5006-5p	0.314	-3.515	0.464
hsa-miR-5006-3p	0.452	-0.756	0.577
hsa-miR-548ap-5p	0.252	-0.789	0.404
hsa-miR-548ap-3p	0.017	-0.747	0.06
hsa-miR-5009-5p	0.044	-1.133	0.124
hsa-miR-5009-3p	0.157	-1.128	0.303
hsa-miR-5010-5p	0	-1.357	0.001
hsa-miR-5010-3p	0.002	-1.222	0.01
hsa-miR-5047	0.318	-3.403	0.466
hsa-miR-5087	0.837	-0.304	0.882
hsa-miR-5088-5p	0.296	-1.764	0.447
hsa-miR-5088-3p	0.187	3.766	0.333
hsa-miR-5089-5p	0.983	0.033	0.988
hsa-miR-5089-3p	0.372	-1.325	0.511
hsa-miR-5090	0.048	-1.079	0.134
hsa-miR-5091	0.115	-2.514	0.247
hsa-miR-5093	0.314	-2.917	0.464
hsa-miR-5094	0.002	-1.838	0.011
hsa-miR-5187-5p	0.251	-0.616	0.402
hsa-miR-5187-3p	0.698	-0.31	0.778
hsa-miR-5188	0.276	-1.502	0.427
hsa-miR-5189-5p	0.581	-0.309	0.68
hsa-miR-5189-3p	0.17	-0.663	0.314
hsa-miR-5190	0.361	-1.652	0.501
hsa-miR-5191	0.3	-1.112	0.451
hsa-miR-5192	0.835	-0.434	0.88
hsa-miR-5193	0.003	-1.097	0.014
hsa-miR-5194	0.239	-1.895	0.391
hsa-miR-5195-5p	0.213	-1.588	0.362
hsa-miR-5196-5p	0.258	-1.932	0.41
hsa-miR-5196-3p	0.035	-2.156	0.104
hsa-miR-5571-3p	0.538	-0.536	0.648
hsa-miR-5100	0.042	-0.762	0.12
hsa-miR-548aq-5p	0.021	-1.214	0.071
hsa-miR-548aq-3p	0	-1.152	0.004
hsa-miR-548ar-5p	0.041	-0.598	0.119
hsa-miR-548ar-3p	0.206	-0.522	0.354
hsa-miR-548as-5p	0.08	-1.948	0.192
hsa-miR-664b-5p	0.03	-0.967	0.092
hsa-miR-664b-3p	0.014	-1.102	0.052
hsa-miR-5581-3p	0	-1.523	0.002
hsa-miR-548at-5p	0.001	-1.414	0.005
hsa-miR-548at-3p	0.097	-1.342	0.22
hsa-miR-5582-5p	0.226	-1.515	0.378
hsa-miR-5582-3p	0.771	-0.146	0.836
hsa-miR-5583-5p	0.973	-0.037	0.982
hsa-miR-5583-3p	0.221	-1.247	0.371
hsa-miR-5584-5p	0.052	-0.969	0.14
hsa-miR-5584-3p	0.557	-0.518	0.659
hsa-miR-5585-5p	0.838	-0.137	0.882
hsa-miR-5585-3p	0.001	-1.233	0.008
hsa-miR-5586-5p	0.393	-0.591	0.528
hsa-miR-5586-3p	0.438	-0.664	0.565
hsa-miR-5587-3p	0.554	-0.627	0.657
hsa-miR-548au-5p	0	-1.565	0
hsa-miR-548au-3p	0.199	-4.161	0.346
hsa-miR-5588-5p	0.022	-1.37	0.073
hsa-miR-5591-5p	0.184	-4.292	0.33
hsa-miR-5591-3p	0.184	-4.292	0.33
hsa-miR-548av-5p	0.773	-0.316	0.836
hsa-miR-548av-3p	0.182	-1.013	0.328
hsa-miR-5680	0.004	-1.99	0.02
hsa-miR-548aw	0.012	-1.998	0.046
hsa-miR-5683	0.463	-0.777	0.585
hsa-miR-5684	0.108	-1.028	0.235
hsa-miR-548ax	0.131	-0.566	0.269
hsa-miR-5685	0.399	-1.092	0.533
hsa-miR-5688	0.159	3.84	0.304
hsa-miR-5689	0.824	-0.119	0.879
hsa-miR-5690	0.177	-0.515	0.322
hsa-miR-5693	0.719	0.503	0.794
hsa-miR-5695	0.011	-1.229	0.041
hsa-miR-5696	0.649	-0.354	0.74
hsa-miR-5697	0.61	-0.435	0.708
hsa-miR-5698	0.661	-0.453	0.749
hsa-miR-5700	0.527	1.144	0.639
hsa-miR-5701	0.68	-0.274	0.764
hsa-miR-5706	0.081	-1.484	0.193
hsa-miR-5708	0.735	0.589	0.805
hsa-miR-5787	0.58	0.841	0.679
hsa-miR-1199-5p	0.861	-0.283	0.894
hsa-miR-6070	0.191	-3.35	0.336
hsa-miR-6072	0.294	-3.85	0.446
hsa-miR-6073	0.413	-0.439	0.546
hsa-miR-6075	0.835	-0.434	0.88
hsa-miR-6077	0.632	-0.796	0.726
hsa-miR-6085	0.579	-0.612	0.679
hsa-miR-6088	0.62	-0.697	0.718
hsa-miR-6089	0.575	0.722	0.675
hsa-miR-6090	0.622	0.562	0.72
hsa-miR-6124	0.645	-0.604	0.736
hsa-miR-6125	0.095	-3.659	0.216
hsa-miR-6126	0.49	0.777	0.607
hsa-miR-6127	0.725	-0.253	0.799
hsa-miR-6128	0.907	-0.114	0.929
hsa-miR-6129	0.054	-1.847	0.145
hsa-miR-6130	0.982	-0.009	0.987
hsa-miR-6131	0.7	0.439	0.779
hsa-miR-6133	0.668	0.562	0.755
hsa-miR-6134	0.011	-1.203	0.042
hsa-miR-6165	0.988	0.023	0.991
hsa-miR-548ay-5p	0	-1.499	0
hsa-miR-548ay-3p	0.004	-1.153	0.02
hsa-miR-6500-3p	0.317	-1.516	0.466
hsa-miR-548az-5p	0	-1.473	0
hsa-miR-548az-3p	0.113	-1.754	0.242
hsa-miR-6501-5p	0.005	-1.377	0.022
hsa-miR-6501-3p	0.007	-1.023	0.031
hsa-miR-6502-5p	0	-1.668	0.001
hsa-miR-6503-5p	0.002	-1.231	0.01
hsa-miR-6503-3p	0	-1.932	0.001
hsa-miR-6505-5p	0.018	-2.912	0.063
hsa-miR-6505-3p	0.471	0.756	0.592
hsa-miR-6506-5p	0.029	3.784	0.09
hsa-miR-6506-3p	0.186	-8.987	0.331
hsa-miR-6507-3p	0.237	1.558	0.39
hsa-miR-6508-5p	0.545	-1.429	0.652
hsa-miR-6508-3p	0.698	-0.287	0.778
hsa-miR-6509-5p	0.018	-1.127	0.062
hsa-miR-6509-3p	0.04	-1.06	0.117
hsa-miR-6510-5p	0.436	-0.783	0.562
hsa-miR-6510-3p	0.142	-4.097	0.283
hsa-miR-6511a-5p	0.894	-0.142	0.919
hsa-miR-6511a-3p	0.014	-0.75	0.05
hsa-miR-6513-5p	0.002	-1.498	0.011
hsa-miR-6513-3p	0.004	-1.039	0.018
hsa-miR-6514-5p	0	-1.369	0.001
hsa-miR-6514-3p	0.074	-2.407	0.18
hsa-miR-6515-5p	0.173	-0.756	0.317
hsa-miR-6515-3p	0.265	-3.519	0.414
hsa-miR-6715b-3p	0.779	-0.357	0.842
hsa-miR-6716-5p	0.276	-3.972	0.427
hsa-miR-6716-3p	0.968	0.039	0.978
hsa-miR-6717-5p	0.188	3.436	0.333
hsa-miR-6511b-5p	0.029	-1.536	0.09
hsa-miR-6511b-3p	0	-1.184	0.003
hsa-miR-6718-5p	0.21	-0.46	0.359
hsa-miR-6720-3p	0.919	0.148	0.939
hsa-miR-6721-5p	0.3	-0.508	0.451
hsa-miR-6722-3p	0.455	-1.956	0.579
hsa-miR-6724-5p	0	-1.24	0
hsa-miR-6726-5p	0.305	-2.481	0.455
hsa-miR-6726-3p	0.224	-1.385	0.375
hsa-miR-6727-5p	0.071	-1.915	0.175
hsa-miR-6727-3p	0.222	-1.008	0.373
hsa-miR-6728-5p	0.263	-2.56	0.413
hsa-miR-6728-3p	0.85	0.264	0.891
hsa-miR-6729-5p	0.317	-1.17	0.466
hsa-miR-6729-3p	0.064	-1.682	0.162
hsa-miR-6730-5p	0.208	-2.301	0.356
hsa-miR-6730-3p	0.135	2.769	0.276
hsa-miR-6731-5p	0.118	-2.205	0.251
hsa-miR-6731-3p	0.061	-1.263	0.158
hsa-miR-6732-3p	0.44	-0.455	0.566
hsa-miR-6733-5p	0.137	-0.919	0.277
hsa-miR-6733-3p	0.136	-2.265	0.277
hsa-miR-6734-5p	0.034	-0.981	0.104
hsa-miR-6734-3p	0.241	-0.854	0.393
hsa-miR-6735-5p	0.039	-1.314	0.114
hsa-miR-6735-3p	0.689	-0.306	0.772
hsa-miR-6736-5p	0.209	-1.698	0.358
hsa-miR-6736-3p	0.908	-0.173	0.93
hsa-miR-6737-3p	0.773	-0.386	0.836
hsa-miR-6738-5p	0.667	-0.738	0.754
hsa-miR-6738-3p	0.149	-1.034	0.294
hsa-miR-6739-5p	0.83	0.3	0.88
hsa-miR-6739-3p	0.202	-3.221	0.35
hsa-miR-6740-5p	0.185	-4.057	0.33
hsa-miR-6740-3p	0.564	-0.48	0.664
hsa-miR-6741-5p	0	-2.364	0.003
hsa-miR-6741-3p	0.029	-1.123	0.091
hsa-miR-6742-5p	0.059	-4.21	0.155
hsa-miR-6742-3p	0.056	-4.981	0.149
hsa-miR-6743-5p	0.401	1.372	0.535
hsa-miR-6743-3p	0.138	-0.847	0.279
hsa-miR-6744-5p	0.225	-2.615	0.376
hsa-miR-6744-3p	0.383	2.134	0.519
hsa-miR-6746-5p	0.444	-0.972	0.569
hsa-miR-6746-3p	0.703	0.649	0.781
hsa-miR-6747-5p	0.248	-1.104	0.4
hsa-miR-6747-3p	0.029	-0.992	0.091
hsa-miR-6748-5p	0.113	-2.195	0.243
hsa-miR-6748-3p	0.897	-0.12	0.922
hsa-miR-6749-5p	0.085	-2.428	0.2
hsa-miR-6749-3p	0	-1.355	0
hsa-miR-6750-5p	0.139	-1.345	0.28
hsa-miR-6750-3p	0.144	-1.407	0.286
hsa-miR-6751-5p	0.248	-1.492	0.4
hsa-miR-6751-3p	0.557	-1.202	0.659
hsa-miR-6752-5p	0.168	-3.953	0.312
hsa-miR-6752-3p	0.869	-0.213	0.899
hsa-miR-6753-5p	0.278	-1.04	0.429
hsa-miR-6753-3p	0.03	-1.711	0.093
hsa-miR-6754-5p	0.677	0.492	0.761
hsa-miR-6754-3p	0.009	-1.541	0.037
hsa-miR-6755-5p	0.624	-0.502	0.721
hsa-miR-6755-3p	0.822	0.258	0.878
hsa-miR-6756-5p	0.002	-1.981	0.01
hsa-miR-6756-3p	0.028	-1.996	0.088
hsa-miR-6757-5p	0.179	3.691	0.323
hsa-miR-6757-3p	0.321	-3.968	0.469
hsa-miR-6758-5p	0.628	-0.697	0.724
hsa-miR-6758-3p	0.546	-0.561	0.652
hsa-miR-6759-5p	0.026	-3.322	0.082
hsa-miR-6759-3p	0.187	2.253	0.332
hsa-miR-6760-5p	0.349	-2.136	0.493
hsa-miR-6760-3p	0.164	-2.374	0.308
hsa-miR-6761-5p	0.034	-2.305	0.103
hsa-miR-6761-3p	0.799	0.225	0.86
hsa-miR-6762-3p	0.373	-0.949	0.511
hsa-miR-6763-5p	0.06	-2.351	0.155
hsa-miR-6763-3p	0.075	-0.77	0.182
hsa-miR-6764-5p	0.431	-0.384	0.559
hsa-miR-6764-3p	0.007	-1.79	0.03
hsa-miR-6765-5p	0.515	-0.595	0.63
hsa-miR-6765-3p	0.001	-1.762	0.006
hsa-miR-6766-5p	0.136	-1.537	0.277
hsa-miR-6766-3p	0.014	-1.115	0.05
hsa-miR-6767-5p	0.093	-0.709	0.212
hsa-miR-6768-5p	0.235	8.388	0.388
hsa-miR-6768-3p	0.608	-0.848	0.707
hsa-miR-6769a-5p	0.112	-3.695	0.242
hsa-miR-6769a-3p	0.654	-0.587	0.744
hsa-miR-6770-5p	0.033	-1.59	0.099
hsa-miR-6770-3p	0.133	-2.481	0.273
hsa-miR-6771-5p	0	-1.411	0.003
hsa-miR-6771-3p	0.158	-1.91	0.304
hsa-miR-6772-5p	0.864	0.3	0.897
hsa-miR-6772-3p	0.323	-0.661	0.47
hsa-miR-6773-5p	0.074	3.702	0.18
hsa-miR-6773-3p	0.747	-0.391	0.814
hsa-miR-6774-5p	0.001	-2.427	0.006
hsa-miR-6774-3p	0.004	-2.204	0.02
hsa-miR-6775-5p	0.599	-0.435	0.698
hsa-miR-6775-3p	0.544	-0.533	0.652
hsa-miR-6776-3p	0.436	-0.724	0.563
hsa-miR-6777-5p	0.79	-0.339	0.852
hsa-miR-6777-3p	0.567	-1.347	0.668
hsa-miR-6778-5p	0.518	-0.756	0.632
hsa-miR-6779-5p	0.253	-1.155	0.405
hsa-miR-6779-3p	0.688	0.658	0.772
hsa-miR-6780a-5p	0.244	-1.868	0.397
hsa-miR-6780a-3p	0.543	-0.621	0.652
hsa-miR-6781-5p	0.425	-1.431	0.555
hsa-miR-6781-3p	0.115	-2.16	0.247
hsa-miR-6782-5p	0.366	-2.361	0.506
hsa-miR-6782-3p	0.165	-0.819	0.309
hsa-miR-6783-5p	0.555	-0.492	0.658
hsa-miR-6783-3p	0.185	-0.696	0.33
hsa-miR-6784-3p	0.998	-0.003	0.998
hsa-miR-6785-3p	0.141	-2.913	0.282
hsa-miR-6786-5p	0.178	-1.377	0.322
hsa-miR-6786-3p	0.008	-1.345	0.032
hsa-miR-6787-5p	0.998	-0.003	0.998
hsa-miR-6787-3p	0.356	-0.893	0.497
hsa-miR-6788-3p	0.374	1.039	0.512
hsa-miR-6789-5p	0.781	0.307	0.843
hsa-miR-6790-5p	0.341	1.557	0.486
hsa-miR-6791-5p	0.227	-1.543	0.378
hsa-miR-6791-3p	0.005	-1.257	0.022
hsa-miR-6792-5p	0.712	-0.435	0.789
hsa-miR-6792-3p	0.25	-1.506	0.402
hsa-miR-6793-5p	0.387	0.749	0.523
hsa-miR-6793-3p	0.143	-0.6	0.285
hsa-miR-6794-3p	0.481	-1.43	0.6
hsa-miR-6795-5p	0.202	2.252	0.35
hsa-miR-6796-5p	0.814	0.328	0.871
hsa-miR-6796-3p	0.352	-1.38	0.495
hsa-miR-6797-5p	0.339	-1.6	0.485
hsa-miR-6797-3p	0.222	-0.9	0.372
hsa-miR-6798-5p	0.138	-3.656	0.278
hsa-miR-6798-3p	0.001	-2.184	0.007
hsa-miR-6799-3p	0.087	-1.434	0.201
hsa-miR-6800-3p	0.6	-1.084	0.699
hsa-miR-6801-5p	0.036	2.363	0.108
hsa-miR-6802-5p	0.856	-0.291	0.893
hsa-miR-6802-3p	0.17	-0.925	0.314
hsa-miR-6803-5p	0	-1.978	0
hsa-miR-6803-3p	0.001	-1.103	0.005
hsa-miR-6804-5p	0.203	1.306	0.35
hsa-miR-6804-3p	0.341	-1.361	0.486
hsa-miR-6805-5p	0.261	-1.273	0.411
hsa-miR-6805-3p	0.219	-1.315	0.37
hsa-miR-6806-5p	0.32	-3.715	0.468
hsa-miR-6806-3p	0.082	-1.53	0.196
hsa-miR-6807-5p	0.292	-1.792	0.443
hsa-miR-6807-3p	0.29	-1.502	0.442
hsa-miR-6808-5p	0.365	-1.111	0.504
hsa-miR-6808-3p	0.066	-3.1	0.165
hsa-miR-6809-5p	0.423	-0.722	0.554
hsa-miR-6809-3p	0.544	-0.775	0.652
hsa-miR-6810-5p	0.402	-1.224	0.536
hsa-miR-6810-3p	0.345	-0.574	0.489
hsa-miR-6812-5p	0.15	-1.411	0.294
hsa-miR-6812-3p	0.122	-1.59	0.256
hsa-miR-6813-5p	0.02	-0.857	0.067
hsa-miR-6813-3p	0.002	-2.242	0.009
hsa-miR-6814-5p	0.371	-3.212	0.511
hsa-miR-6814-3p	0.337	1.557	0.482
hsa-miR-6815-5p	0.457	0.915	0.581
hsa-miR-6815-3p	0.488	1.295	0.605
hsa-miR-6816-5p	0.978	0.028	0.985
hsa-miR-6817-5p	0.201	3.435	0.35
hsa-miR-6817-3p	0.231	-2.056	0.382
hsa-miR-6818-5p	0.006	-0.972	0.026
hsa-miR-6818-3p	0.102	-1.11	0.227
hsa-miR-6819-3p	0.501	-0.357	0.616
hsa-miR-6820-5p	0.84	-0.149	0.884
hsa-miR-6820-3p	0	-2.343	0
hsa-miR-6821-5p	0.178	-1.335	0.322
hsa-miR-6823-5p	0.022	2.185	0.072
hsa-miR-6823-3p	0.885	-0.195	0.912
hsa-miR-6824-5p	0.354	-1.144	0.496
hsa-miR-6824-3p	0.933	0.104	0.95
hsa-miR-6825-5p	0.905	-0.15	0.929
hsa-miR-6825-3p	0.073	-5.779	0.179
hsa-miR-6826-5p	0.101	-1.495	0.227
hsa-miR-6826-3p	0.303	-0.76	0.454
hsa-miR-6829-3p	0.306	-2.74	0.456
hsa-miR-6830-5p	0.831	0.279	0.88
hsa-miR-6830-3p	0.277	-1.042	0.428
hsa-miR-6831-5p	0.465	2.007	0.587
hsa-miR-6832-5p	0.48	0.602	0.598
hsa-miR-6832-3p	0.387	-1.535	0.523
hsa-miR-6833-5p	0.249	-3.407	0.401
hsa-miR-6833-3p	0.087	-1.545	0.202
hsa-miR-6834-5p	0.668	-0.82	0.754
hsa-miR-6835-3p	0.316	-2.739	0.466
hsa-miR-6780b-5p	0.532	-1.356	0.643
hsa-miR-6780b-3p	0.913	-0.099	0.934
hsa-miR-6836-5p	0.441	-1.061	0.567
hsa-miR-6836-3p	0.642	-0.344	0.734
hsa-miR-6837-5p	0.191	-0.977	0.336
hsa-miR-6837-3p	0.004	-1.121	0.019
hsa-miR-6838-5p	0.13	-1.01	0.269
hsa-miR-6838-3p	0.52	-0.531	0.634
hsa-miR-6839-5p	0.083	-1.679	0.196
hsa-miR-6839-3p	0.002	-2.578	0.01
hsa-miR-6840-5p	0.265	-0.667	0.414
hsa-miR-6840-3p	0.236	1.367	0.389
hsa-miR-6842-5p	0	-1.728	0.001
hsa-miR-6842-3p	0	-1.753	0
hsa-miR-6843-3p	0.045	-1.711	0.128
hsa-miR-6845-5p	0.143	-2.707	0.285
hsa-miR-6845-3p	0.814	-0.31	0.871
hsa-miR-6846-5p	0.223	-2.106	0.373
hsa-miR-6846-3p	0.326	-4.731	0.472
hsa-miR-6847-5p	0.088	-1.623	0.204
hsa-miR-6847-3p	0.443	-0.893	0.569
hsa-miR-6848-5p	0.176	-3.922	0.321
hsa-miR-6848-3p	0.326	-4.909	0.472
hsa-miR-6849-3p	0.273	-1.701	0.423
hsa-miR-6851-5p	0.099	-3.111	0.223
hsa-miR-6851-3p	0.056	-3.837	0.149
hsa-miR-6852-5p	0.003	-1.321	0.016
hsa-miR-6852-3p	0.425	-1.431	0.555
hsa-miR-6853-3p	0.053	-1.88	0.142
hsa-miR-6854-5p	0.001	-2.035	0.007
hsa-miR-6854-3p	0.022	-2.933	0.072
hsa-miR-6855-5p	0.371	-0.442	0.511
hsa-miR-6855-3p	0.001	-1.332	0.007
hsa-miR-6856-5p	0.2	-1.8	0.348
hsa-miR-6856-3p	0.76	-0.626	0.825
hsa-miR-6857-3p	0.118	2.059	0.251
hsa-miR-6858-5p	0.209	-1.484	0.358
hsa-miR-6858-3p	0.203	-1.08	0.35
hsa-miR-6859-5p	0.085	-1.071	0.2
hsa-miR-6859-3p	0.981	0.026	0.987
hsa-miR-6769b-5p	0.191	-1.508	0.336
hsa-miR-6769b-3p	0.317	-0.41	0.466
hsa-miR-6860	0.302	-1.079	0.452
hsa-miR-6861-5p	0.442	1.556	0.568
hsa-miR-6862-5p	0.956	0.066	0.967
hsa-miR-6862-3p	0.058	-2.342	0.154
hsa-miR-6863	0.325	1.407	0.472
hsa-miR-6864-5p	0.065	-1.501	0.164
hsa-miR-6865-5p	0	-1.76	0
hsa-miR-6866-5p	0.101	-0.735	0.226
hsa-miR-6866-3p	0.664	-0.472	0.752
hsa-miR-6867-5p	0.15	-1.57	0.294
hsa-miR-6867-3p	0.743	-0.586	0.811
hsa-miR-6868-5p	0.259	-8.761	0.41
hsa-miR-6868-3p	0.108	-0.898	0.235
hsa-miR-6869-5p	0.368	-2.942	0.507
hsa-miR-6870-3p	0.254	-2.164	0.405
hsa-miR-6871-5p	0.299	-4.67	0.45
hsa-miR-6871-3p	0.162	8.626	0.306
hsa-miR-6873-5p	0.568	0.719	0.669
hsa-miR-6873-3p	0.04	-1.09	0.116
hsa-miR-6874-5p	0.474	-1.775	0.594
hsa-miR-6874-3p	0.053	-1.521	0.144
hsa-miR-6875-5p	0.997	0.004	0.998
hsa-miR-6875-3p	0.047	-3.703	0.13
hsa-miR-6876-5p	0.197	-0.757	0.344
hsa-miR-6876-3p	0.062	-1.803	0.159
hsa-miR-6877-5p	0.825	0.258	0.88
hsa-miR-6877-3p	0.027	-2.549	0.086
hsa-miR-6878-5p	0.257	1.558	0.408
hsa-miR-6878-3p	0.353	-1.201	0.496
hsa-miR-6879-5p	0.125	-2.688	0.261
hsa-miR-6879-3p	0.064	-1.542	0.162
hsa-miR-6880-5p	0	-1.452	0
hsa-miR-6880-3p	0.158	-2.595	0.304
hsa-miR-6881-3p	0.755	-0.226	0.821
hsa-miR-6882-5p	0.003	-1.478	0.015
hsa-miR-6882-3p	0.063	-1.254	0.161
hsa-miR-6883-5p	0.625	0.562	0.721
hsa-miR-6883-3p	0.051	-1.313	0.14
hsa-miR-6884-5p	0.47	-0.886	0.591
hsa-miR-6884-3p	0.313	-1.432	0.463
hsa-miR-6885-5p	0.296	2.136	0.448
hsa-miR-6885-3p	0.064	-1.693	0.162
hsa-miR-6886-5p	0.159	-3.983	0.305
hsa-miR-6886-3p	0.422	-0.676	0.553
hsa-miR-6887-5p	0.722	0.513	0.796
hsa-miR-6887-3p	0.703	0.519	0.781
hsa-miR-6888-5p	0.161	-4.34	0.306
hsa-miR-6889-5p	0.086	-2.104	0.201
hsa-miR-6891-5p	0.556	-0.886	0.659
hsa-miR-6891-3p	0.252	-1.822	0.404
hsa-miR-6892-5p	0.756	-0.363	0.822
hsa-miR-6892-3p	0.158	-2.798	0.304
hsa-miR-6893-3p	0.083	8.937	0.196
hsa-miR-6894-5p	0.333	-0.817	0.479
hsa-miR-6894-3p	0.059	-1.045	0.154
hsa-miR-6895-5p	0.431	-0.919	0.558
hsa-miR-6895-3p	0.137	-1.878	0.277
hsa-miR-7106-3p	0.422	-1.17	0.553
hsa-miR-7107-5p	0.162	-1.973	0.307
hsa-miR-7107-3p	0.045	-2.188	0.126
hsa-miR-7108-5p	0.393	2.449	0.528
hsa-miR-7109-5p	0.631	-0.892	0.726
hsa-miR-7109-3p	0.094	-1.345	0.215
hsa-miR-7110-5p	0.21	-2.714	0.359
hsa-miR-7110-3p	0.495	-0.509	0.612
hsa-miR-7111-5p	0.877	-0.243	0.906
hsa-miR-7111-3p	0.024	-2.418	0.076
hsa-miR-7112-3p	0.043	9.163	0.121
hsa-miR-7113-5p	0.069	-1.352	0.171
hsa-miR-7113-3p	0.649	-0.407	0.74
hsa-miR-7114-5p	0.396	1.324	0.531
hsa-miR-7114-3p	0.268	-1.019	0.418
hsa-miR-7150	0.035	-2.698	0.104
hsa-miR-7151-5p	0.088	4.412	0.204
hsa-miR-7152-5p	0.087	-3.53	0.203
hsa-miR-7152-3p	0.851	0.3	0.891
hsa-miR-7155-5p	0.369	-2.498	0.508
hsa-miR-7155-3p	0.019	-1.283	0.065
hsa-miR-7156-3p	0.426	1.474	0.555
hsa-miR-7157-3p	0.991	-0.021	0.993
hsa-miR-7158-5p	0.198	-3.049	0.345
hsa-miR-7161-3p	0.191	-1.753	0.336
hsa-miR-7160-5p	0.147	2.55	0.292
hsa-miR-7702	0.189	-2.129	0.334
hsa-miR-7703	0.121	-1.059	0.255
hsa-miR-7704	0	-1.404	0.001
hsa-miR-7705	0.001	-1.309	0.008
hsa-miR-7706	0	-1.728	0
hsa-miR-7843-3p	0.177	-1	0.322
hsa-miR-4433b-5p	0.104	-0.653	0.229
hsa-miR-4433b-3p	0.36	-0.355	0.501
hsa-miR-1273h-5p	0.002	-1.152	0.012
hsa-miR-1273h-3p	0	-1.602	0
hsa-miR-6516-5p	0	-1.556	0.001
hsa-miR-6516-3p	0.066	-0.677	0.165
hsa-miR-7844-5p	0.011	-3.284	0.043
hsa-miR-7845-5p	0.003	-1.746	0.013
hsa-miR-7846-3p	0.503	-0.396	0.618
hsa-miR-7847-3p	0	-1.306	0.001
hsa-miR-7848-3p	0.013	-0.994	0.047
hsa-miR-7849-3p	0.405	-0.58	0.539
hsa-miR-7850-5p	0.139	-0.68	0.28
hsa-miR-7851-3p	0.037	-2.171	0.11
hsa-miR-7852-3p	0.282	-1.019	0.433
hsa-miR-7853-5p	0.148	-1.57	0.292
hsa-miR-7854-3p	0.267	-0.778	0.417
hsa-miR-7855-5p	0.639	-0.303	0.732
hsa-miR-7856-5p	0.69	0.489	0.772
hsa-miR-548ba	0.065	-1.829	0.163
hsa-miR-7974	0.212	-1.901	0.36
hsa-miR-7975	0.007	-1.562	0.031
hsa-miR-7976	0.005	-1.477	0.022
hsa-miR-7977	0	-1.222	0
hsa-miR-8058	0.353	2.708	0.496
hsa-miR-8060	0.235	2.357	0.387
hsa-miR-8063	0.525	1.554	0.638
hsa-miR-8069	0.576	-0.806	0.676
hsa-miR-8070	0.301	-1.792	0.452
hsa-miR-8071	0.326	-4.793	0.472
hsa-miR-8073	0.933	-0.155	0.95
hsa-miR-8076	0.271	-3.218	0.42
hsa-miR-8077	0.106	3.185	0.233
hsa-miR-8078	0.479	-1.102	0.598
hsa-miR-8083	0.865	-0.283	0.897
hsa-miR-8086	0.377	-2.627	0.515
hsa-miR-8087	0.04	9.183	0.116
hsa-miR-8089	0.379	-1.09	0.516
hsa-miR-8485	0.031	-1.168	0.096
hsa-miR-9500	0.295	-4.528	0.447
hsa-miR-548bb-5p	0.277	-0.572	0.428
hsa-miR-548bb-3p	0.203	-0.498	0.35
hsa-miR-9899	0	-1.753	0.002
hsa-miR-9901	0.727	0.452	0.801
hsa-miR-9902	0.986	0.023	0.99
hsa-miR-9903	0.021	-1.06	0.071
hsa-miR-9985	0.001	-1.551	0.004
hsa-miR-1843	0.003	-1.023	0.017
hsa-miR-548bc	0	-1.44	0
hsa-miR-9986	0.906	0.148	0.929
hsa-miR-10226	0.659	-0.435	0.748
hsa-miR-10392-5p	0.002	-1.98	0.012
hsa-miR-10392-3p	0.031	-2.799	0.094
hsa-miR-10393-5p	0.131	3.772	0.269
hsa-miR-10393-3p	0.675	0.411	0.761
hsa-miR-10394-5p	0.228	-1.672	0.379
hsa-miR-10394-3p	0.241	2.862	0.392
hsa-miR-10395-3p	0.851	0.181	0.891
hsa-miR-10396a-5p	0.718	0.562	0.794
hsa-miR-10396a-3p	0.202	4.298	0.35
hsa-miR-10397-5p	0.065	-3.345	0.163
hsa-miR-10398-5p	0.074	-1.207	0.18
hsa-miR-10398-3p	0.694	0.3	0.776
hsa-miR-10399-5p	0	-1.754	0.003
hsa-miR-10399-3p	0	-1.713	0.001
hsa-miR-10400-5p	0.636	0.629	0.73
hsa-miR-10400-3p	0.835	-0.434	0.88
hsa-miR-10401-3p	0.504	0.711	0.619
hsa-miR-10396b-5p	0.251	-1.735	0.402
hsa-miR-10396b-3p	0.23	4.899	0.38
hsa-miR-10522-5p	0.056	-1.383	0.148
hsa-miR-9983-3p	0.739	-0.262	0.809
hsa-miR-10524-5p	0.162	8.626	0.306
hsa-miR-10526-3p	0.229	-2.615	0.38
hsa-miR-10527-5p	0	-1.104	0.004
hsa-miR-11181-3p	0.526	-1.223	0.639
[truncated: 17 more rows]

## Sheet: S_Table5
Gene	P-Value	Log2(FC)	FDR
A1BG	0.018	-0.794	0.085
A1BG.AS1	0.016	0.698	0.08
A2M	0.215	0.684	0.403
A2M.AS1	0.142	0.648	0.309
A2ML1	0.077	-8.698	0.213
A3GALT2	0.737	0.168	0.848
A4GALT	0.148	-0.893	0.318
A4GNT	0.34	1.823	0.533
AAAS	0	0.741	0.011
AACS	0.233	0.284	0.423
AADACL2.AS1	0.857	-0.144	0.919
AADAT	0.17	-1.298	0.347
AAGAB	0.033	-0.71	0.126
AAMDC	0.324	0.217	0.517
AARD	0.489	-0.441	0.669
AARS2	0.121	0.337	0.28
AARSD1	0.9	-0.037	0.944
AASDH	0.014	0.698	0.073
AASDHPPT	0.131	0.347	0.294
AATBC	0.034	0.68	0.126
AATK	0.141	0.445	0.307
ABALON	0.686	0.122	0.814
ABAT	0.062	0.455	0.185
ABCA10	0.246	0.404	0.437
ABCA13	0.828	0.124	0.903
ABCA2	0.244	0.419	0.434
ABCA3	0.089	0.517	0.233
ABCA4	0.94	-0.078	0.968
ABCA5	0.055	0.473	0.172
ABCA6	0.452	0.381	0.638
ABCA7	0.023	0.562	0.099
ABCA8	0.032	-2.772	0.122
ABCA9	0.588	0.309	0.744
ABCB1	0.256	0.31	0.448
ABCB10	0.011	0.748	0.062
ABCB11	0.591	-0.384	0.747
ABCB6	0.602	-0.231	0.755
ABCB7	0.117	0.482	0.275
ABCB9	0.179	0.438	0.358
ABCC10	0.043	0.509	0.147
ABCC2	0.002	0.815	0.024
ABCC3	0.937	0.034	0.966
ABCC4	0.748	0.101	0.853
ABCC5	0.002	0.73	0.026
ABCD1	0.063	0.51	0.188
ABCD2	0.008	0.691	0.055
ABCD3	0.027	0.756	0.109
ABCD4	0.266	0.255	0.458
ABCE1	0.282	0.259	0.475
ABCF2	0.03	0.414	0.116
ABCF3	0.057	-0.582	0.177
ABCG2	0.948	0.031	0.972
ABCG4	0.985	0.014	0.992
ABCG8	0.061	-2.483	0.183
ABHD1	0.279	0.42	0.472
ABHD10	0.029	0.54	0.115
ABHD11.AS1	0.009	-1.437	0.058
ABHD12	0.846	-0.055	0.912
ABHD12B	0.631	0.287	0.777
ABHD13	0.187	0.234	0.368
ABHD14A	0.013	0.596	0.07
ABHD15	0.007	0.75	0.047
ABHD16A	0.057	-0.443	0.176
ABHD16B	0.266	0.479	0.459
ABHD17C	0.722	0.12	0.837
ABHD2	0.132	-0.397	0.296
ABHD3	0.001	0.893	0.021
ABHD4	0.055	-0.625	0.171
ABHD5	0.017	0.624	0.083
ABHD6	0.001	0.858	0.022
ABHD8	0.559	-0.151	0.723
ABI3	0.015	0.673	0.077
ABITRAM	0	0.82	0.007
ABL1	0.029	0.573	0.115
ABL2	0.014	0.56	0.074
ABLIM1	0.952	0.019	0.975
ABRA	0.709	-0.44	0.829
ABRACL	0.048	0.442	0.159
ABRAXAS1	0.004	0.588	0.034
ABRAXAS2	0.002	0.636	0.026
ABT1	0.655	0.084	0.794
ABTB1	0.003	0.57	0.032
ABTB2	0.29	-0.406	0.484
ACAA2	0.007	0.604	0.049
ACACA	0.656	0.127	0.794
ACACB	0.85	0.052	0.915
ACAD10	0.003	0.651	0.031
ACAD11	0.651	0.138	0.791
ACAD8	0.085	0.46	0.225
ACADL	0.403	-1.157	0.592
ACADS	0.08	0.381	0.218
ACADSB	0.001	0.581	0.022
ACADVL	0.386	-0.186	0.575
ACAP1	0.006	0.604	0.044
ACAP2	0.001	0.684	0.017
ACAP2.IT1	0	0.9	0.007
ACAP3	0.049	0.675	0.159
ACAT1	0.258	0.334	0.45
ACAT2	0.009	-0.921	0.055
ACBD3	0.054	0.381	0.17
ACBD3.AS1	0.103	-8.58	0.253
ACBD6	0.004	0.559	0.037
ACBD7	0.017	-0.921	0.084
ACCS	0.26	0.575	0.452
ACCSL	0.617	-0.279	0.767
ACD	0.005	0.706	0.042
ACER1	0.282	-0.357	0.476
ACER2	0.787	0.084	0.878
ACKR1	0.972	-0.032	0.985
ACKR2	0.802	0.081	0.888
ACKR3	0.103	0.599	0.253
ACKR4	0.689	0.181	0.816
ACLY	0	0.631	0.011
ACO1	0.01	0.579	0.062
ACOD1	0.975	-0.029	0.987
ACOT1	0.061	-0.774	0.184
ACOT12	0.952	-0.037	0.975
ACOT13	0.002	0.959	0.027
ACOT6	0.493	1.492	0.672
ACOT8	0.003	0.592	0.03
ACOT9	0.735	-0.117	0.847
ACOX1	0.01	0.72	0.059
ACOX2	0.352	0.483	0.544
ACOX3	0.004	0.666	0.036
ACOXL.AS1	0.096	0.753	0.244
ACP1	0.765	0.071	0.865
ACP2	0.006	0.568	0.046
ACP3	0.084	0.469	0.224
ACP5	0.308	0.275	0.502
ACP6	0.709	-0.165	0.829
ACP7	0.048	0.976	0.158
ACR	0.053	-2.236	0.168
ACRBP	0.349	-0.324	0.542
ACSBG1	0.821	-0.096	0.898
ACSF3	0.046	0.54	0.154
ACSL6	0.694	0.157	0.819
ACSM2A	0.038	-2.805	0.136
ACSM2B	0.068	-3.315	0.196
ACSM3	0.451	0.21	0.637
ACSM5	0.068	1.92	0.196
ACSS1	0.003	0.667	0.031
ACSS2	0.007	0.568	0.05
ACSS3	0.013	1.103	0.07
ACTA2	0.017	0.72	0.084
ACTA2.AS1	0.009	0.681	0.055
ACTC1	0.067	-8.75	0.195
ACTG2	0.742	0.281	0.85
ACTL6A	0	0.693	0.01
ACTL6B	0.092	-8.629	0.237
ACTL7B	0.049	-1.103	0.159
ACTL9	0.995	0.012	0.997
ACTN3	0.51	-0.304	0.687
ACTR10	0.349	0.148	0.541
ACTR1A	0.985	0.003	0.992
ACTR1B	0.086	-0.42	0.227
ACTR3	0.004	0.522	0.034
ACTR3B	0.093	0.435	0.239
ACTR5	0.201	0.277	0.385
ACTR8	0.161	0.255	0.335
ACTRT3	0.424	-0.232	0.612
ACVR1B	0.029	-0.679	0.116
ACVR1C	0.603	0.176	0.756
ACVR2A	0.225	0.446	0.414
ACVR2B	0.07	0.554	0.2
ACVR2B.AS1	0.97	-0.017	0.984
ACVRL1	0.357	0.369	0.548
ACY1	0.147	0.367	0.315
ACY3	0.957	0.021	0.977
ACYP1	0.002	0.663	0.027
ACYP2	0.015	0.548	0.077
ADA	0.141	0.471	0.308
ADA2	0.088	0.461	0.23
ADAD1	0.036	-3.637	0.132
ADAD2	0.053	-2.103	0.167
ADAM10	0	0.635	0.01
ADAM11	0.671	0.218	0.805
ADAM17	0.488	-0.177	0.667
ADAM19	0.002	0.646	0.027
ADAM20	0.043	0.6	0.147
ADAM23	0.189	0.795	0.372
ADAM28	0.887	-0.042	0.936
ADAM29	0.328	1.455	0.522
ADAM30	0.385	-1.299	0.574
ADAM32	0.011	-1.085	0.062
ADAM33	0.46	0.32	0.645
ADAM8	0.253	-0.267	0.444
ADAMDEC1	0.778	0.121	0.873
ADAMTS10	0.961	-0.014	0.979
ADAMTS12	0.387	1.306	0.576
ADAMTS14	0.848	0.105	0.913
ADAMTS2	0.368	0.972	0.559
ADAMTS20	0.688	0.526	0.816
ADAMTS3	0.669	-0.401	0.803
ADAMTS4	0.12	-0.659	0.278
ADAMTS5	0.02	0.882	0.089
ADAMTS6	0.627	0.158	0.774
ADAMTS7	0.626	-0.284	0.773
ADAMTS8	0.345	1.656	0.538
ADAMTS9	0.28	2.409	0.474
ADAMTSL2	0.567	-0.266	0.729
ADAMTSL3	0.226	0.527	0.415
ADAMTSL4.AS2	0.09	0.829	0.233
ADAMTSL5	0.858	0.064	0.92
ADAP1	0.013	0.762	0.069
ADAP2	0.332	0.355	0.525
ADARB2	0.835	0.202	0.906
ADAT2	0.349	0.281	0.541
ADAT3	0.006	-0.993	0.046
ADCK1	0.143	0.534	0.311
ADCK2	0.558	0.147	0.722
ADCK5	0.083	0.465	0.223
ADCY1	0.322	2.321	0.516
ADCY10	0.918	0.051	0.955
ADCY2	0.586	0.539	0.743
ADCY7	0.015	0.634	0.076
ADCY9	0.302	0.348	0.496
ADCYAP1	0.672	-0.737	0.805
ADD2	0.605	0.242	0.758
ADD3	0.005	0.577	0.04
ADD3.AS1	0.024	-1.006	0.1
ADGRA2	0.348	0.344	0.541
ADGRA3	0.94	-0.029	0.968
ADGRB1	0.18	0.445	0.36
ADGRD1	0.106	0.539	0.258
ADGRD2	0.062	-1.292	0.187
ADGRE1	0.947	-0.028	0.972
ADGRE2	0.005	0.961	0.04
ADGRE3	0.003	0.664	0.03
ADGRE5	0.005	0.665	0.04
ADGRF1	0.55	-0.912	0.717
ADGRF3	0.591	-0.239	0.747
ADGRF4	0.123	-8.498	0.282
ADGRG2	0.131	0.435	0.294
ADGRG3	0.055	-0.428	0.172
ADGRG5	0.02	0.687	0.09
ADGRG6	0.33	-0.352	0.524
ADGRG7	0.496	-0.906	0.674
ADGRL1	0.088	0.481	0.231
ADGRL1.AS1	0.002	0.777	0.027
ADGRL2	0.919	-0.099	0.955
ADGRV1	0.115	0.6	0.272
ADH1B	0.004	-9.43	0.036
ADHFE1	0.016	0.738	0.079
ADI1	0.085	0.347	0.226
ADIG	0.286	-0.786	0.48
ADIPOQ	0.135	1.318	0.299
ADIPOR1	0.006	-1.149	0.045
ADIPOR2	0.003	0.783	0.032
ADIRF	0.085	-1.475	0.225
ADIRF.AS1	0.09	-0.721	0.234
ADM	0.255	-0.498	0.448
ADM2	0.383	0.238	0.572
ADM5	0.746	-0.093	0.852
ADNP	0	0.861	0.005
ADNP.AS1	0.063	0.496	0.188
ADNP2	0.001	-1.974	0.019
ADO	0.145	0.35	0.314
ADORA1	0.295	0.59	0.488
ADORA2A	0.002	-2.852	0.027
ADORA2A.AS1	0.23	-0.597	0.42
ADORA3	0.18	0.787	0.36
ADPGK.AS1	0.885	-0.037	0.935
ADPRH	0.171	0.393	0.348
ADPRM	0.572	-0.16	0.733
ADPRS	0.002	0.703	0.027
ADRA1A	0.953	-0.034	0.975
ADRA2A	0.555	-0.275	0.72
ADRA2B	0.001	-3.113	0.021
ADRB1	0.044	-1.03	0.15
ADRM1	0.002	0.624	0.028
ADSS2	0.016	0.887	0.079
AEBP1	0.746	0.11	0.852
AEBP2	0.421	0.177	0.609
AEN	0.425	-0.207	0.613
AFAP1.AS1	0.645	-0.157	0.787
AFAP1L1	0.828	-0.149	0.903
AFAP1L2	0.186	0.453	0.367
AFDN.DT	0.748	0.234	0.854
AFF2	0.041	0.419	0.143
AFF2.IT1	0.89	0.118	0.938
AFF4	0.002	-1.138	0.024
AFF4.DT	0.72	0.149	0.835
AFG1L	0.001	0.683	0.021
AFMID	0.098	0.55	0.247
AFTPH	0.681	-0.097	0.812
AGA	0.255	0.319	0.448
AGAP1	0.127	0.521	0.289
AGAP1.IT1	0.728	0.255	0.842
AGAP2.AS1	0.298	-0.379	0.492
AGAP3	0.205	-0.426	0.391
AGAP9	0.82	0.083	0.898
AGBL2	0.501	0.227	0.679
AGBL3	0.978	0.012	0.988
AGBL4	0.118	0.9	0.275
AGBL5	0.373	-0.225	0.562
AGBL5.AS1	0.833	-0.121	0.906
AGBL5.IT1	0.965	0.058	0.981
AGFG2	0.004	0.724	0.036
AGGF1	0	0.756	0.005
AGK	0.096	0.395	0.243
AGK.DT	0.103	-2.012	0.253
AGL	0.008	0.589	0.054
AGMAT	0.517	0.158	0.693
AGO1	0.242	-0.308	0.433
AGO2	0.089	-0.575	0.231
AGO3	0.028	-0.478	0.111
AGO4	0.001	0.613	0.023
AGPAT1	0.003	0.387	0.032
AGPAT2	0.015	0.472	0.077
AGPAT3	0.172	0.339	0.35
AGPAT4	0.005	0.905	0.039
AGPAT5	0.036	0.657	0.132
AGRN	0.177	-0.875	0.356
AGRP	0.557	0.482	0.722
AGTRAP	0.019	0.499	0.088
AGXT	0.068	1.889	0.196
AGXT2	0.835	-0.337	0.907
AHCTF1	0.425	-0.191	0.612
AHCY	0.021	0.436	0.092
AHCYL1	0.001	0.538	0.02
AHCYL2	0.002	0.693	0.023
AHDC1	0.034	-0.725	0.128
AHNAK	0.213	0.325	0.399
AHNAK2	0.131	-1.194	0.295
AHR	0.161	-0.641	0.335
AHSA1	0.003	0.624	0.032
AHSG	0.612	-0.882	0.763
AHSP	0.012	-2.089	0.067
AICDA	0.234	0.478	0.424
AIDA	0.009	0.675	0.057
AIF1	0.012	0.5	0.067
AIF1L	0.542	0.409	0.711
AIFM2	0.004	0.775	0.038
AIG1	0.024	0.49	0.102
AIM2	0.045	0.742	0.152
AIMP2	0.006	0.6	0.046
AIPL1	0.068	-8.746	0.197
AIRE	0.434	-0.408	0.621
AIRN	0.376	-0.743	0.566
AJAP1	0.963	0.022	0.98
AJM1	0.035	0.861	0.128
AJUBA	0.335	0.352	0.528
AK1	0.315	-0.36	0.509
AK2	0.247	0.208	0.439
AK3	0.754	0.101	0.858
AK4	0.293	-0.473	0.486
AK5	0.98	0.011	0.989
AK6	0.063	0.547	0.188
AK7	0.539	-0.254	0.709
AK8	0.151	1.202	0.321
AKAIN1	0.13	-8.469	0.293
AKAP1	0.423	0.19	0.611
AKAP1.DT	0.403	-0.293	0.592
AKAP10	0	1.098	0.003
AKAP11	0	0.897	0.008
AKAP12	0.824	-0.078	0.9
AKAP13	0.107	0.334	0.26
AKAP14	0.599	0.558	0.753
AKAP17A	0.006	-0.844	0.043
AKAP3	0.785	-0.092	0.878
AKAP5	0.667	0.165	0.801
AKAP6	0.522	0.219	0.696
AKIP1	0.155	0.38	0.327
AKIRIN1	0.035	-0.58	0.128
AKIRIN2	0.01	-0.602	0.061
AKNAD1	0.184	1.578	0.364
AKR1B1	0.086	0.448	0.227
AKR1B10	0.971	0.062	0.985
AKR1B15	0.237	-1.604	0.427
AKR1C1	0.105	-0.414	0.257
AKR1C2	0.696	-0.342	0.821
AKR1C3	0.048	0.695	0.158
AKR1C4	0.139	-8.437	0.305
AKR1D1	0.438	1.375	0.625
AKR1E2	0.905	-0.039	0.947
AKR7A3	0.816	0.077	0.896
AKR7L	0.161	-0.663	0.335
AKT2	0.872	-0.029	0.927
AKT3.IT1	0.932	-0.029	0.963
AKTIP	0.508	0.166	0.685
ALAD	0.021	0.463	0.093
ALAS1	0.09	-0.627	0.234
ALAS2	0.064	-1.472	0.19
ALB	0.249	-0.87	0.44
ALCAM	0.009	0.665	0.056
ALDH16A1	0.04	0.393	0.141
ALDH18A1	0.003	0.577	0.031
ALDH1A1	0.054	0.649	0.169
ALDH1A2	0.193	0.365	0.376
ALDH1A3	0.063	-8.772	0.188
ALDH1B1	0	0.78	0.011
ALDH1L1	0.395	1.174	0.583
ALDH1L2	0.201	0.762	0.386
ALDH2	0.493	-0.201	0.672
ALDH3A1	0.203	-1.11	0.388
ALDH3A2	0.008	0.649	0.052
ALDH3B1	0.534	0.197	0.705
ALDH3B2	0.599	0.369	0.752
ALDH4A1	0.021	-0.811	0.095
ALDH6A1	0.008	0.524	0.052
ALDH7A1	0.039	0.677	0.139
ALDH8A1	0.027	0.987	0.111
ALDH9A1	0	0.944	0.008
ALDOB	0.08	-8.682	0.218
ALDOC	0.17	-0.51	0.347
ALG10	0.065	0.398	0.191
ALG10B	0.301	0.244	0.495
ALG12	0	0.719	0.012
ALG13	0.346	0.19	0.538
ALG14	0.347	0.373	0.54
ALG1L2	0.332	0.325	0.525
ALG2	0.025	0.432	0.106
ALG3	0.011	0.577	0.062
ALG6	0.001	0.738	0.016
ALG9	0.704	0.106	0.826
ALG9.IT1	0.703	0.12	0.825
ALK	0.658	0.638	0.796
ALKAL1	0.762	0.611	0.863
ALKAL2	0.285	-0.504	0.479
ALKBH1	0.079	0.64	0.215
ALKBH2	0.534	0.184	0.704
ALKBH3	0.071	0.46	0.201
ALKBH3.AS1	0.112	-8.541	0.267
ALKBH4	0.709	0.111	0.829
ALKBH5	0.219	-0.32	0.407
ALKBH6	0.999	0	1
ALKBH7	0.887	-0.03	0.936
ALMS1.IT1	0.121	0.462	0.28
ALOX12	0.468	-0.294	0.65
ALOX12.AS1	0.57	-0.257	0.731
ALOX12B	0.597	0.178	0.751
ALOX15	0.585	0.287	0.742
ALOX15B	0.037	0.8	0.134
ALOX5	0.012	0.434	0.068
ALPK1	0.002	0.716	0.024
ALPK2	0.821	-0.11	0.898
ALPL	0.39	0.273	0.579
ALPP	0.676	-0.604	0.809
ALS2CL	0.96	-0.022	0.978
ALX3	0.21	-2.433	0.396
ALX4	0.766	0.564	0.865
ALYREF	0	-1.145	0.013
AMACR	0.004	1.285	0.035
AMDHD1	0.003	-1.037	0.031
AMER1	0.083	0.335	0.223
AMFR	0.009	-0.757	0.058
AMH	0.773	0.077	0.87
AMHR2	0.864	-0.069	0.923
AMIGO1	0.32	0.308	0.513
AMIGO3	0.117	-0.82	0.274
AMMECR1.IT1	0.929	0.031	0.961
AMN	0.787	-0.104	0.879
AMN1	0.031	0.75	0.119
AMOTL1	0.769	-0.084	0.866
AMPD3	0.084	-0.689	0.224
AMPH	0.178	0.877	0.357
AMT	0.809	0.078	0.892
ANAPC1	0.058	0.417	0.178
ANAPC10	0.764	-0.078	0.864
ANAPC15	0.758	0.076	0.861
ANAPC16	0	0.749	0.01
ANAPC2	0.687	0.092	0.815
ANAPC5	0.04	0.437	0.14
ANGEL1	0.533	0.131	0.704
ANGEL2	0.004	0.701	0.036
ANGPT1	0.01	0.933	0.061
ANGPT2	0.376	0.484	0.566
ANGPT4	0.351	0.584	0.543
ANGPTL1	0.571	-0.789	0.732
ANGPTL3	0.113	-8.536	0.269
ANGPTL4	0.857	0.18	0.919
ANK1	0.665	0.179	0.8
ANK3	0.764	-0.083	0.864
ANK3.DT	0.228	1.078	0.417
ANKDD1A	0.002	-2.603	0.027
ANKEF1	0.006	0.839	0.044
ANKFY1	0.023	0.539	0.098
ANKH	0.761	0.095	0.862
ANKH.DT	0.435	-0.511	0.621
ANKHD1	0.123	0.302	0.282
ANKIB1	0.006	0.52	0.044
ANKK1	0.373	-0.394	0.562
ANKLE1	0.011	-1.104	0.063
ANKLE2	0.044	0.394	0.15
ANKMY1	0.003	0.997	0.03
ANKMY2	0	0.826	0.01
ANKRA2	0.126	0.295	0.287
ANKRD10	0.751	-0.066	0.856
ANKRD10.IT1	0.672	0.101	0.806
ANKRD11	0.045	-0.584	0.151
ANKRD12	0.001	-1.032	0.019
ANKRD13A	0.969	-0.008	0.984
ANKRD13B	0.572	0.256	0.733
ANKRD13C	0.348	-0.243	0.541
ANKRD13D	0.213	0.349	0.4
ANKRD16	0.02	0.591	0.09
ANKRD17	0.001	0.574	0.017
ANKRD18A	0.681	-0.11	0.812
ANKRD18B	0.056	-0.865	0.173
ANKRD2	0.826	0.105	0.901
ANKRD22	0.457	-0.505	0.642
ANKRD23	0.785	0.071	0.878
ANKRD24	0.609	0.21	0.761
ANKRD27	0.07	0.392	0.2
ANKRD29	0.987	0.009	0.992
ANKRD30B	0.458	1.268	0.642
ANKRD31	0.947	0.022	0.971
ANKRD33	0.764	-0.219	0.864
ANKRD33B	0.006	-1.965	0.044
ANKRD33B.AS1	0.013	-9.21	0.07
ANKRD34A	0.534	0.268	0.705
ANKRD34B	0.055	0.996	0.173
ANKRD34C.AS1	0.272	-2.354	0.466
ANKRD35	0.269	-0.43	0.462
ANKRD36	0.956	0.015	0.977
ANKRD36B	0.252	0.356	0.444
ANKRD36C	0.865	-0.046	0.924
ANKRD37	0.829	-0.093	0.903
ANKRD39	0.125	0.457	0.285
ANKRD40	0.261	0.253	0.454
ANKRD42	0.068	-0.581	0.196
ANKRD44	0.009	0.459	0.057
ANKRD44.AS1	0.164	0.703	0.34
ANKRD44.IT1	0.064	0.35	0.19
ANKRD45	0.388	1.152	0.577
ANKRD46	0.01	0.531	0.061
ANKRD49	0.278	-0.22	0.472
ANKRD50	0.021	0.629	0.093
ANKRD53	0.976	0.013	0.987
ANKRD54	0.036	0.488	0.131
ANKRD55	0.11	0.433	0.263
ANKRD6	0.222	0.403	0.41
ANKRD60	0.748	-0.163	0.853
ANKRD61	0.356	-0.733	0.548
ANKRD62	0.311	0.639	0.505
ANKRD7	0.233	0.696	0.423
ANKRD9	0.001	-2.275	0.019
ANKS1A	0.007	0.542	0.047
ANKS3	0.025	0.526	0.106
ANKS4B	0.416	-0.516	0.604
ANKS6	0.909	-0.031	0.949
ANKUB1	0.002	1.322	0.023
ANKZF1	0.012	0.628	0.067
ANLN	0.103	-0.746	0.253
ANO10	0.013	0.539	0.071
ANO4	0.948	0.108	0.972
ANO7	0.706	-0.123	0.827
ANO8	0.117	0.455	0.274
ANO9	0.694	0.126	0.82
ANOS1	0.099	1.41	0.248
ANP32A	0.906	-0.029	0.948
ANP32B	0.086	-0.451	0.227
ANP32D	0.45	0.69	0.635
ANP32E	0.705	-0.081	0.826
ANTKMT	0.006	0.639	0.045
ANXA1	0.581	0.147	0.74
ANXA11	0.025	0.41	0.105
ANXA3	0.277	0.452	0.471
ANXA4	0.195	0.306	0.379
ANXA5	0.581	0.159	0.739
ANXA6	0.056	0.439	0.174
ANXA7	0.035	-0.487	0.13
ANXA8L1	0.625	-0.302	0.772
ANXA9	0.056	0.757	0.174
AOAH	0.002	0.625	0.023
AOAH.IT1	0.046	0.595	0.154
AOC2	0.021	0.942	0.092
AOC3	0.033	1.071	0.124
AOX1	0.119	1.778	0.277
AP1AR	0.021	0.601	0.094
AP1G2	0.003	0.542	0.032
AP1S1	0.05	0.559	0.161
AP1S2	0.069	0.591	0.199
AP1S3	0.488	-0.263	0.667
AP2A2	0.062	0.347	0.185
AP2B1	0.001	0.647	0.022
AP2M1	0.071	0.315	0.202
AP2S1	0.189	0.359	0.371
AP3B1	0.005	0.52	0.042
AP3D1	0.004	0.586	0.036
AP3M2	0.039	-0.777	0.139
AP3S1	0.665	0.092	0.8
AP3S2	0.351	0.251	0.543
AP4B1	0.86	0.056	0.921
AP4B1.AS1	0.929	-0.083	0.961
AP4E1	0.006	0.692	0.046
AP4M1	0.126	0.332	0.287
AP5B1	0.486	0.205	0.666
AP5M1	0.086	0.328	0.227
AP5S1	0.019	0.56	0.087
AP5Z1	0.175	-0.303	0.353
APAF1	0	0.808	0.008
APBA1	0.013	0.66	0.071
APBA3	0.052	-0.433	0.165
APBB1	0.043	-0.687	0.148
APBB1IP	0	0.83	0.007
APBB2	0.873	-0.062	0.928
APC	0	0.667	0.009
APCDD1	0.721	-0.137	0.836
APCDD1L	0.277	-1.911	0.471
APCDD1L.DT	0.39	0.519	0.578
APEH	0.001	0.651	0.021
APEX1	0.866	-0.041	0.924
APEX2	0.003	0.674	0.03
APH1A	0.841	0.032	0.91
APH1B	0.12	0.426	0.278
API5	0.003	0.662	0.03
APIP	0.011	0.571	0.062
APLF	0.149	0.373	0.318
APLN	0.139	-0.832	0.305
APLP1	0.012	-2.049	0.065
APMAP	0.045	0.549	0.151
APOA1.AS	0.269	1.504	0.462
APOA2	0.699	-0.53	0.822
APOA4	0.033	-8.981	0.124
APOA5	0.12	-8.511	0.278
APOBEC3A	0.079	0.451	0.215
APOBEC3B	0.311	-0.555	0.505
APOBEC3B.AS1	0.015	-9.179	0.076
APOBEC3C	0.048	0.524	0.158
APOBEC3F	0.007	0.61	0.047
APOBEC3G	0.046	0.449	0.152
APOBEC4	0.201	-8.223	0.385
APOBR	0.824	0.053	0.901
APOC2	0.74	-0.337	0.849
APOD	0.283	-3.489	0.477
APOE	0.074	-0.646	0.207
APOF	0.018	-1.366	0.086
APOL1	0.04	0.504	0.141
APOL2	0.041	0.582	0.142
APOL3	0.309	-0.298	0.503
APOL5	0.245	-1.566	0.436
APOL6	0.598	-0.172	0.752
APOM	0.001	-1.234	0.015
APOO	0.779	0.063	0.875
APP	0.886	-0.039	0.936
APP.DT	0.16	-1.14	0.335
APPBP2	0	0.779	0.009
APPL1	0.238	0.269	0.428
APPL2	0.098	0.306	0.246
APRT	0.279	0.312	0.473
APTR	0.227	0.465	0.416
APTX	0.278	-0.278	0.472
AQP10	0.297	-0.421	0.491
AQP11	0.141	0.431	0.307
AQP3	0.135	0.327	0.3
AQP4.AS1	0.026	-1.539	0.107
AQP6	0.992	-0.016	0.995
AQP7	0.352	0.509	0.544
AQP8	0.003	-1.689	0.03
AQP9	0.014	0.663	0.073
AQR	0.029	0.483	0.114
ARAP1.AS1	0.853	-0.204	0.916
ARAP1.AS2	0.905	0.045	0.947
ARAP2	0.312	0.262	0.506
ARAP3	0.028	0.563	0.113
ARC	0.097	-1.043	0.245
ARCN1	0	0.565	0.013
AREG	0.224	-0.505	0.413
ARF1	0.005	-0.795	0.039
ARF3	0.044	0.378	0.148
ARF4	0.212	-0.391	0.398
ARF4.AS1	0.016	-0.686	0.079
ARF5	0.039	0.391	0.138
ARF6	0.496	-0.113	0.674
ARFGAP1	0.429	-0.196	0.616
ARFGAP2	0.323	0.201	0.516
ARFGAP3	0.553	-0.187	0.719
ARFGEF1	0.005	0.563	0.042
ARFGEF1.DT	0.322	0.262	0.515
ARFGEF3	0.53	0.35	0.702
ARFIP1	0.001	0.982	0.015
ARFRP1	0.016	0.532	0.08
ARG1	0.481	0.339	0.661
ARG2	0.011	-1.029	0.065
ARGFX	0.018	-2.118	0.086
ARGLU1	0.013	0.465	0.071
ARHGAP1	0.002	0.506	0.025
ARHGAP10	0.784	0.061	0.878
ARHGAP11A	0.934	-0.034	0.964
ARHGAP11B	0.095	-0.532	0.241
ARHGAP12	0.436	-0.174	0.623
ARHGAP15	0.001	0.639	0.017
ARHGAP17	0.479	0.166	0.659
ARHGAP18	0.348	0.32	0.54
ARHGAP19	0.004	0.694	0.035
ARHGAP22.IT1	0.029	1.492	0.115
ARHGAP23	0.093	-0.916	0.238
ARHGAP24	0.06	0.612	0.182
ARHGAP25	0.005	0.624	0.042
ARHGAP26	0.005	0.596	0.041
ARHGAP26.AS1	0.663	0.644	0.799
ARHGAP26.IT1	0.002	0.688	0.023
ARHGAP27	0	0.726	0.01
ARHGAP29	0.208	0.523	0.394
ARHGAP30	0.007	0.582	0.047
ARHGAP31	0.06	0.551	0.182
ARHGAP31.AS1	0.374	-0.685	0.563
ARHGAP33	0.689	0.151	0.816
ARHGAP35	0.01	0.713	0.062
ARHGAP39	0.213	0.471	0.4
ARHGAP4	0.594	0.116	0.749
ARHGAP40	0.932	0.075	0.963
ARHGAP42	0.446	0.337	0.632
ARHGAP42.AS1	0.166	-8.338	0.343
ARHGAP44	0.366	-1.06	0.557
ARHGAP44.AS1	0.292	0.91	0.485
ARHGAP5	0.96	0.011	0.979
ARHGAP5.AS1	0.998	0.001	1
ARHGAP6	0.145	-0.524	0.314
ARHGAP9	0.002	0.57	0.024
ARHGDIA	0.003	-1.103	0.032
ARHGDIB	0.003	0.591	0.03
ARHGDIG	0.501	-0.574	0.679
ARHGEF1	0.145	0.352	0.313
ARHGEF10	0.409	0.758	0.598
ARHGEF10L	0.072	0.573	0.204
ARHGEF12	0.078	0.446	0.214
ARHGEF15	0.754	0.583	0.857
ARHGEF16	0.363	0.671	0.554
ARHGEF17	0.026	-2.406	0.108
ARHGEF18.AS1	0.483	0.866	0.663
ARHGEF19	0.006	0.734	0.043
ARHGEF2	0.077	-0.586	0.212
ARHGEF2.AS1	0.078	-8.693	0.214
ARHGEF2.AS2	0.091	-0.842	0.235
ARHGEF25	0.521	0.202	0.695
ARHGEF26	0.591	-0.219	0.747
ARHGEF26.AS1	0.635	-0.511	0.78
ARHGEF35	0.668	0.159	0.803
ARHGEF35.AS1	0.488	0.274	0.668
ARHGEF37	0.834	-0.116	0.906
ARHGEF38	0.27	9.583	0.463
ARHGEF39	0.35	0.406	0.542
ARHGEF40	0.008	0.9	0.052
ARHGEF5	0.521	-0.267	0.695
ARHGEF6	0.107	0.28	0.259
ARHGEF9	0.546	0.185	0.715
ARHGEF9.IT1	0.492	0.365	0.671
ARID1A	0.002	0.62	0.026
ARID1B	0.121	0.345	0.28
ARID2	0.331	-0.209	0.525
ARID3A	0.372	0.259	0.562
ARID3C	0.534	-0.491	0.704
ARID4A	0.002	-0.989	0.024
ARID4B	0.001	-1.101	0.023
ARID5A	0.002	-1.756	0.024
ARIH1	0.003	-1.441	0.031
ARL1	0.038	0.547	0.135
ARL10	0.124	0.53	0.284
ARL11	0.011	0.735	0.065
ARL14	0.711	-0.51	0.831
ARL14EP	0.033	0.623	0.124
ARL15	0.001	0.743	0.016
ARL17A	0.521	-0.362	0.695
ARL17B	0.633	-0.153	0.778
ARL2	0.022	0.474	0.096
ARL2BP	0.008	0.576	0.053
ARL3	0.002	0.65	0.024
ARL4A	0.006	-1.321	0.043
ARL4C	0.111	-0.528	0.265
ARL4D	0.499	-0.331	0.677
ARL5A	0	0.903	0.006
ARL5B	0.002	-1.776	0.026
ARL5C	0.05	0.911	0.162
ARL6	0.055	0.492	0.172
ARL6IP1	0.076	-0.355	0.21
ARL6IP5	0.018	0.569	0.086
ARL6IP6	0.013	0.54	0.071
ARL8A	0.001	-1.457	0.016
ARL9	0.113	-0.787	0.267
ARLNC1	0.11	-1.794	0.264
ARMC1	0.001	0.763	0.014
ARMC10	0	0.766	0.008
ARMC2	0	0.752	0.011
ARMC2.AS1	0.29	2.305	0.484
ARMC3	0.25	-0.539	0.442
ARMC6	0.005	0.603	0.039
ARMC7	0.002	0.645	0.027
ARMC8	0.622	-0.093	0.771
ARMCX1	0.575	-0.187	0.735
ARMCX2	0.313	0.416	0.506
ARMCX3	0.009	-1.152	0.055
ARMCX3.AS1	0.251	-1.088	0.442
ARMCX4	0.232	0.336	0.422
ARMCX6	0.957	-0.014	0.977
ARMH1	0.716	0.118	0.834
ARMH2	0.068	0.609	0.196
ARMH3	0.142	0.284	0.309
ARMH4	0.984	-0.011	0.991
ARMS2	0.675	0.4	0.807
ARMT1	0	0.933	0.004
ARNILA	0.661	-0.14	0.797
ARNT	0.007	0.585	0.047
ARNT2	0.312	-0.757	0.506
ARNTL2	0.683	0.126	0.813
ARPC1A	0.006	0.471	0.043
ARPC1B	0.004	0.492	0.036
ARPC2	0.941	0.017	0.968
ARPC3	0	0.767	0.004
ARPC5	0.001	0.651	0.015
ARPC5L	0.017	-0.917	0.083
ARPIN	0.645	0.14	0.787
ARR3	0.208	-8.2	0.394
ARRB1	0.002	0.692	0.025
ARRB2	0.977	-0.008	0.988
ARRDC1	0.038	0.515	0.137
ARRDC1.AS1	0.001	0.736	0.023
ARRDC3	0.273	-0.328	0.466
ARRDC3.AS1	0.905	0.023	0.947
ARRDC4	0.81	-0.09	0.893
ARRDC5	0.017	0.589	0.081
ARSA	0.001	0.657	0.015
ARSB	0.096	0.417	0.243
ARSD	0.093	0.548	0.239
ARSD.AS1	0.129	-8.475	0.291
ARSF	0.903	-0.212	0.946
ARSI	0.01	-7.814	0.06
ARSJ	0.687	0.164	0.815
ARSK	0.003	0.527	0.033
ART4	0.002	-9.534	0.027
ART5	0.863	-0.14	0.923
ARTN	0.785	-0.098	0.878
ARV1	0.002	0.695	0.024
ARVCF	0.312	0.359	0.505
ARX	0.531	1.598	0.702
AS3MT	0.09	-1.895	0.234
ASAP1	0.039	0.528	0.139
ASAP1.IT2	0.039	0.528	0.138
ASAP2	0.101	-0.757	0.25
ASAP3	0.895	-0.068	0.942
ASB1	0.307	0.28	0.502
ASB10	0.349	1.601	0.541
ASB11	0.018	-1.475	0.085
ASB12	0.645	-0.185	0.788
ASB13	0.007	0.591	0.049
ASB14	0.389	2.235	0.577
ASB15.AS1	0.134	-1.993	0.299
ASB16	0.068	-1.511	0.197
ASB16.AS1	0.028	0.5	0.113
ASB18	0.911	-0.146	0.951
ASB2	0.165	-0.563	0.34
ASB3	0.059	0.461	0.179
ASB5	0.663	0.588	0.799
ASB6	0.114	-0.464	0.269
ASB7	0.574	0.102	0.734
ASB8	0	0.676	0.009
ASB9	0.683	-0.22	0.813
ASCC1	0.17	-0.453	0.347
ASCC2	0.039	0.392	0.138
ASCC3	0.064	0.473	0.19
ASCL3	0.098	-8.599	0.247
ASF1A	0.015	0.721	0.078
ASF1B	0.015	0.841	0.077
ASGR1	0.341	0.289	0.533
ASGR2	0.432	-0.386	0.619
ASH1L.AS1	0.297	-0.244	0.491
ASH1L.IT1	0.002	0.771	0.026
ASH2L	0	0.825	0.004
ASIC1	0.444	-0.392	0.63
ASIC3	0.823	-0.08	0.9
ASL	0.002	0.651	0.026
ASMT	0.011	-1.481	0.063
ASMTL	0.001	-1.378	0.015
ASMTL.AS1	0.342	0.296	0.535
ASNS	0.198	0.328	0.383
ASNSD1	0.975	0.01	0.987
ASPA	0.171	2.112	0.348
ASPDH	0.495	0.775	0.674
ASPG	0.578	0.447	0.738
ASPH	0.003	0.91	0.03
ASPHD1	0.028	-3.606	0.111
ASPHD2	0.322	0.307	0.515
ASPSCR1	0.024	0.469	0.101
ASRGL1	0.736	0.091	0.847
ASS1	0.382	-0.836	0.571
ASXL1	0.075	-0.555	0.208
ATAD2	0.002	-1.552	0.028
ATAD2B	0.15	-0.322	0.319
ATAD3A	0.808	0.063	0.892
ATAD3B	0.809	0.055	0.892
ATAD3C	0.196	0.644	0.381
ATAD5	0.743	0.086	0.851
ATAT1	0.001	0.845	0.02
ATCAY	0.945	-0.048	0.97
ATE1.AS1	0.93	-0.032	0.962
ATF1	0	0.985	0.006
ATF2	0.001	0.526	0.022
ATF3	0.011	-2.735	0.063
ATF6B	0.856	-0.04	0.919
ATF7	0.001	0.598	0.016
ATF7IP2	0.239	0.384	0.429
ATG10	0.525	-0.172	0.698
ATG10.IT1	0.247	0.294	0.438
ATG12	0.159	0.369	0.333
ATG14	0.152	-0.439	0.323
ATG16L1	0.044	-0.61	0.149
ATG16L2	0.001	0.711	0.02
ATG2A	0.001	-2.044	0.021
ATG2B	0.004	0.855	0.035
ATG3	0.965	-0.016	0.982
ATG4A	0	0.783	0.005
ATG4B	0.862	-0.049	0.922
ATG4C	0.004	0.618	0.035
ATG4D	0.001	-1.251	0.019
ATG5	0.023	0.509	0.1
ATG7	0.952	-0.018	0.975
ATG9A	0.05	-0.534	0.162
ATG9B	0.754	0.104	0.858
ATIC	0.009	0.563	0.057
ATL2	0.006	-0.898	0.043
ATL3	0.002	0.717	0.025
ATMIN	0.118	0.354	0.277
ATN1	0.436	-0.177	0.622
ATOH7	0.287	-0.76	0.481
ATOH8	0.291	0.588	0.484
ATOX1	0.012	0.576	0.066
ATP10A	0.662	0.119	0.798
ATP10B	0.439	-0.966	0.626
ATP10D	0.275	0.302	0.469
ATP11A.AS1	0.368	1.962	0.559
ATP11B	0.006	-1.046	0.046
ATP13A1	0.24	0.264	0.431
ATP13A4	0.258	0.499	0.451
ATP13A5	0.796	0.308	0.885
ATP13A5.AS1	0.184	-1.298	0.364
ATP1A1	0.022	-0.729	0.096
ATP1A2	0.135	-1.399	0.3
ATP1A3	0.089	0.419	0.232
ATP1A4	0.138	-1.14	0.304
ATP1B1	0.552	0.195	0.718
ATP1B2	0.033	-1.449	0.125
ATP1B3	0.429	0.286	0.616
ATP1B3.AS1	0.523	0.97	0.697
ATP1B4	0.424	-0.692	0.612
ATP23	0.612	-0.18	0.763
ATP2A1	0.101	-0.582	0.25
ATP2A1.AS1	0.461	-0.288	0.645
ATP2A3	0.311	0.197	0.505
ATP2B1.AS1	0.32	-0.371	0.513
ATP2B2	0.307	-0.618	0.501
ATP2C2.AS1	0.29	0.382	0.483
ATP5F1A	0.113	0.363	0.267
ATP5F1B	0.993	0.002	0.996
ATP5F1C	0.016	0.447	0.078
ATP5F1D	0.474	0.188	0.655
ATP5F1E	0.565	0.114	0.728
ATP5IF1	0.072	0.398	0.203
ATP5MC1	0.02	0.49	0.09
ATP5MC2	0.09	0.33	0.234
ATP5ME	0.016	0.585	0.079
ATP5MF	0.003	0.642	0.03
ATP5MG	0.332	0.294	0.525
ATP5MGL	0.098	-0.585	0.246
ATP5MJ	0.064	0.464	0.189
ATP5MK	0	0.771	0.009
ATP5PB	0.002	0.791	0.023
ATP5PD	0.003	0.507	0.03
ATP5PO	0.133	0.298	0.297
ATP6AP2	0.129	0.365	0.291
ATP6V0A4	0.335	2.847	0.528
ATP6V0B	0.601	0.125	0.755
ATP6V0C	0.006	-1.127	0.045
ATP6V0D1	0.722	-0.127	0.837
ATP6V0D1.DT	0.002	0.735	0.029
ATP6V0D2	0.202	-2.771	0.386
ATP6V0E1	0	0.74	0.007
ATP6V0E2.AS1	0.837	0.081	0.908
ATP6V1A	0	0.755	0.014
ATP6V1B1.AS1	0.907	-0.076	0.948
ATP6V1B2	0.003	0.799	0.031
ATP6V1C1	0.001	0.845	0.014
ATP6V1C2	0.045	-1.47	0.151
ATP6V1D	0.835	0.041	0.907
ATP6V1E1	0	0.569	0.008
ATP6V1E2	0.052	0.48	0.166
ATP6V1F	0.865	-0.039	0.924
ATP6V1FNB	0.018	-0.83	0.086
ATP6V1G3	0.688	-0.457	0.815
ATP6V1H	0.666	-0.142	0.801
ATP7B	0.177	0.323	0.356
ATP8A1	0.424	0.23	0.612
ATP8B1	0.305	0.904	0.5
ATP8B3	0.182	0.48	0.362
ATP8B4	0.005	0.732	0.041
ATP9A	0.86	-0.077	0.921
ATP9B	0.073	-0.65	0.206
ATPAF1	0.031	0.496	0.119
ATPAF2	0.259	0.281	0.451
ATPSCKMT	0.002	0.668	0.026
ATR	0.017	0.563	0.081
ATRAID	0.063	0.347	0.188
ATRN	0.015	0.524	0.077
ATRNL1	0.462	0.495	0.646
ATXN1.AS1	0.014	-0.91	0.073
ATXN10	0.079	0.392	0.215
ATXN2	0	0.724	0.011
ATXN2.AS	0.768	-0.098	0.866
ATXN3	0.069	0.431	0.198
ATXN7L3.AS1	0.008	1.029	0.053
ATXN7L3B	0.824	0.051	0.9
AUH	0.278	0.28	0.472
AUNIP	0.363	-0.348	0.555
AUP1	0.104	0.323	0.255
AURKAIP1	0.002	0.485	0.027
AURKB	0.15	0.478	0.32
AURKC	0.545	0.238	0.714
AUTS2	0.196	0.445	0.38
AVIL	0.007	1.038	0.049
AVL9	0	0.846	0.009
AVP	0.001	-3.784	0.019
AVPI1	0.082	-0.38	0.22
AVPR1A	0.92	0.039	0.956
AVPR1B	0.207	-1.799	0.393
AVPR2	0.601	-0.195	0.754
AXDND1	0.861	-0.076	0.921
AXIN1	0.067	0.343	0.194
AXIN2	0.866	-0.052	0.924
AXL	0.526	0.242	0.698
AZI2	0.052	0.421	0.166
AZIN2	0.382	0.311	0.571
AZU1	0.492	-0.398	0.671
B3GALNT1	0.481	-0.262	0.661
B3GALT1	0.024	-0.853	0.101
B3GALT1.AS1	0.748	-0.176	0.854
B3GALT2	0.004	1.701	0.035
B3GALT4	0.048	0.58	0.157
B3GALT5.AS1	0.124	-0.67	0.284
B3GALT6	0	0.709	0.012
B3GALT9	0.005	0.604	0.042
B3GAT1	0.231	0.569	0.421
B3GAT1.DT	0.132	0.78	0.295
B3GAT2	0.092	1.586	0.237
B3GAT3	0.297	0.208	0.491
B3GLCT	0.038	0.561	0.137
B3GNT2	0.006	-0.969	0.046
B3GNT3	0.035	0.845	0.129
B3GNT4	0.734	0.137	0.846
B3GNT5	0.069	-0.748	0.198
B3GNT6	0.494	-0.843	0.673
B3GNT7	0.085	-0.488	0.226
B3GNT8	0.948	-0.014	0.972
B3GNT9	0.011	0.527	0.064
B3GNTL1	0.002	0.929	0.027
B4GALNT1	0.846	0.212	0.912
B4GALNT2	0.28	-0.467	0.473
B4GALNT3	0.064	0.984	0.19
B4GALNT4	0.291	-0.518	0.484
B4GALT1.AS1	0.574	-0.198	0.734
B4GALT3	0.688	0.083	0.815
B4GALT4	0.11	-0.665	0.264
B4GALT5	0.4	0.228	0.589
B4GALT7	0.655	-0.122	0.794
B4GAT1	0.002	0.799	0.026
BAALC	0.223	0.765	0.412
BAALC.AS1	0.012	0.855	0.068
BABAM1	0.024	0.417	0.101
BACE1.AS	0	1.023	0.006
BACE2	0.847	0.068	0.913
BACE2.IT1	0.161	0.802	0.335
BACH1	0.288	0.239	0.481
BACH1.AS1	0.311	-0.785	0.505
BACH1.IT1	0.032	0.699	0.122
BACH1.IT2	0.009	0.916	0.056
BACH1.IT3	0.229	0.379	0.419
BACH2	0.593	-0.18	0.748
BAG2	0.985	0.004	0.992
BAG3	0.001	-1.3	0.019
BAG4	0.743	0.073	0.851
BAHD1	0.026	0.577	0.107
BAIAP2.DT	0.02	0.681	0.089
BAIAP2L1	0.241	-0.557	0.431
BAIAP3	0.023	1.211	0.1
BAK1	0.446	-0.184	0.632
BAMBI	0.214	-0.554	0.402
BANF1	0.007	0.615	0.049
BANK1	0.237	0.447	0.428
BAP1	0.001	-1.276	0.017
BARD1	0.063	0.37	0.188
BARX1	0.035	-8.964	0.128
BARX2	0.97	0.029	0.984
BASP1	0.005	0.684	0.042
BASP1.AS1	0.069	0.632	0.199
BATF	0.086	0.475	0.227
BATF2	0.526	-0.396	0.699
BATF3	0.217	-0.478	0.405
BAX	0.099	0.327	0.248
BAZ1A	0	0.798	0.01
BAZ1B	0.303	0.222	0.498
BAZ2B	0	0.865	0.004
BBC3	0.07	-0.734	0.2
BBIP1	0.001	0.975	0.019
BBOF1	0.319	0.344	0.512
BBOX1.AS1	0.698	0.512	0.822
BBS1	0	0.929	0.008
BBS10	0.001	0.702	0.02
BBS12	0.015	0.605	0.075
BBS4	0.094	0.435	0.241
BBS5	0.339	0.347	0.532
BBS7	0.011	1.059	0.062
BBS7.DT	0.013	-1.071	0.072
BBS9	0.002	0.694	0.023
BBX	0.535	-0.15	0.706
BCAM	0.313	0.553	0.506
BCAN	0.113	-1.512	0.267
BCAN.AS1	0.131	0.808	0.294
BCAP31	0.016	0.56	0.08
BCAR1	0.053	-1.465	0.167
BCAR3	0.955	-0.028	0.976
BCAR3.AS1	0.589	-0.19	0.746
BCAR4	0.597	-0.476	0.751
BCAS1	0.578	-0.265	0.737
BCAS2	0.001	-1.631	0.019
BCAT1	0.911	0.053	0.951
BCAT2	0.011	0.594	0.063
BCCIP	0.325	0.21	0.518
BCDIN3D	0.007	0.672	0.049
BCDIN3D.AS1	0.23	0.621	0.419
BCKDHA	0.718	-0.095	0.834
BCKDHB	0.038	0.456	0.136
BCKDK	0.003	0.758	0.031
BCL10	0.427	-0.17	0.615
BCL11A	0.227	0.371	0.417
BCL11B	0.536	-0.177	0.706
BCL2L1.AS1	0.135	0.638	0.3
BCL2L10	0.337	-0.442	0.53
BCL2L11	0.262	0.377	0.455
BCL2L13	0.132	0.313	0.295
BCL2L14	0.998	0.001	0.999
BCL2L15	0.401	0.608	0.59
BCL3	0.001	-1.524	0.015
BCL6	0.454	0.156	0.639
BCL6B	0.054	-1.351	0.17
BCL7A	0.268	0.358	0.461
BCL7B	0.01	-1.045	0.061
BCLAF1	0.019	-0.694	0.088
BCLAF3	0.002	0.81	0.023
BCO2	0.071	0.577	0.201
BCR	0.594	-0.166	0.749
BCS1L	0.002	0.713	0.028
BCYRN1	0.022	-1.112	0.096
BDH1	0.422	0.227	0.61
BDH2	0.148	0.487	0.317
BDKRB1	0.438	-1.719	0.624
BDNF.AS	0.295	0.28	0.488
BDP1	0.258	0.276	0.45
BEAN1	0.081	-2.403	0.219
BECN1	0.903	0.021	0.946
BEND2	0.207	-0.514	0.393
BEND4	0.178	0.658	0.357
BEND5	0.446	0.303	0.632
BEND6	0.53	0.462	0.702
BEST1	0	0.872	0.006
BEST2	0.154	-0.609	0.325
BEST3	0.26	0.714	0.453
BEST4	0.06	-0.554	0.182
BET1	0	0.757	0.011
BET1L	0.857	-0.04	0.919
BEX1	0.099	-0.673	0.249
BEX3	0.065	-0.603	0.191
BEX4	0.275	-0.324	0.469
BEX5	0.048	-0.879	0.159
BFAR	0.72	0.085	0.835
BFSP1	0.26	0.516	0.452
BFSP2	0.44	0.554	0.626
BFSP2.AS1	0.678	0.23	0.81
BGLAP	0.057	0.691	0.175
BHLHB9	0.299	0.37	0.493
BHLHE22	0.772	0.573	0.869
BHLHE40	0.002	-2.152	0.023
BHLHE40.AS1	0.172	0.415	0.35
BHLHE41	0.347	0.838	0.539
BHMT2	0.787	0.269	0.878
BICC1	0.198	0.632	0.383
BICD1	0.018	0.623	0.084
BICD2	0	0.682	0.008
BICDL1	0.116	-0.482	0.274
BICDL2	0.581	-0.32	0.739
BICRAL	0	0.608	0.009
BIK	0.996	0.001	0.998
BIN1	0.583	0.179	0.741
BIN2	0.001	0.515	0.014
BIN3	0.004	-1.368	0.034
BIRC3	0.41	-0.252	0.598
BIRC5	0.733	0.143	0.845
BIRC6	0.633	-0.107	0.778
BIRC6.AS2	0.106	-8.566	0.258
BIRC7	0.075	1.018	0.208
BISPR	0.377	0.376	0.566
BIVM	0.027	0.581	0.111
BLACAT1	0.206	0.546	0.391
BLCAP	0.007	0.462	0.048
BLID	0.77	0.576	0.868
BLK	0.196	0.484	0.38
BLMH	0.18	0.323	0.359
BLNK	0.046	0.803	0.154
BLOC1S1	0.4	0.135	0.588
BLOC1S2	0.282	-0.305	0.476
BLOC1S3	0.015	0.646	0.077
BLOC1S4	0.243	0.394	0.433
BLOC1S5	0.004	0.76	0.037
BLOC1S6	0.014	-0.677	0.075
BLVRA	0.316	-0.423	0.509
BLVRB	0.577	0.145	0.737
BLZF1	0.012	0.506	0.069
BMERB1	0.86	0.106	0.921
BMF	0.008	-2.163	0.054
BMI1	0.561	-0.154	0.724
BMP10	0.391	0.721	0.58
BMP2	0.051	-1.119	0.164
BMP4	0.803	0.162	0.889
BMP6	0.016	-1.155	0.079
BMP7	0.239	-0.996	0.429
BMP8A	0.993	-0.003	0.996
BMP8B	0.016	0.623	0.079
BMPER	0.064	1.341	0.189
BMPR1A	0	0.901	0.007
BMPR1B	0.31	0.821	0.503
BMPR2	0.072	0.536	0.203
BMS1	0.878	0.036	0.931
BMT2	0.007	0.533	0.047
BMX	0.6	0.146	0.753
BNC2	0.471	0.283	0.653
BNIP2	0.264	-0.255	0.457
BNIP3	0.807	-0.058	0.891
BNIP3L	0.062	-0.478	0.187
BNIP5	0.119	-1.081	0.277
BNIPL	0.047	0.809	0.155
BOD1	0.069	0.375	0.199
BOD1L1	0.003	0.562	0.032
BOK	0.027	0.635	0.11
BOK.AS1	0.699	0.329	0.823
BOLA1	0.013	0.635	0.072
BOLA2	0.007	0.566	0.048
BOLA2B	0.793	0.067	0.882
BOLA3	0.172	0.347	0.349
BOP1	0.075	0.362	0.208
BORA	0.001	0.87	0.014
BORCS5	0.521	-0.165	0.695
BORCS6	0.024	0.563	0.103
BORCS7	0.033	0.538	0.124
BORCS8	0.002	0.531	0.027
BPGM	0.196	0.351	0.38
BPHL	0.268	0.273	0.461
BPI	0.512	-0.454	0.688
BPIFB3	0.648	-0.481	0.789
BPNT1	0	0.759	0.01
BPNT2	0.02	0.519	0.091
BPTF	0	0.675	0.01
BRAP	0.161	0.235	0.335
BRAT1	0.902	-0.029	0.946
BRCA1	0.004	0.708	0.034
BRD1	0.027	-0.603	0.109
BRD3	0.279	0.311	0.473
BRD3OS	0.194	0.338	0.377
BRD9	0.6	-0.133	0.753
BRF1	0.809	0.072	0.892
BRF2	0.105	0.488	0.256
BRI3	0.844	-0.04	0.911
BRI3BP	0.002	0.704	0.025
BRIX1	0.834	0.058	0.906
BRK1	0.003	0.648	0.032
BRME1	0.713	0.135	0.832
BRMS1	0.988	0.004	0.993
BRMS1L	0.82	0.074	0.898
BROX	0	0.762	0.008
BRPF3	0.005	-1.113	0.039
BRSK1	0.525	0.424	0.698
BRSK2	0.667	-0.145	0.802
BRWD1.AS1	0.502	-0.345	0.679
BRWD1.AS2	0.014	0.659	0.075
BRWD1.IT1	0.257	0.267	0.449
BRWD3	0.001	0.557	0.015
BSG.AS1	0.007	0.716	0.049
BSN	0.506	0.33	0.683
BSN.DT	0.758	-0.365	0.861
BSND	0.307	0.863	0.501
BSPRY	0.364	0.333	0.556
BST1	0.027	0.585	0.109
BTAF1	0.036	-0.646	0.132
BTBD1	0.26	0.206	0.453
BTBD11	0.281	0.251	0.475
BTBD17	0.977	-0.021	0.987
BTBD18	0.073	-3.229	0.204
BTBD19	0.385	-0.409	0.575
BTBD2	0.039	0.471	0.139
BTBD3	0.024	0.68	0.103
BTBD7	0	0.767	0.004
BTBD9	0.648	-0.11	0.789
BTC	0.583	1.268	0.741
BTD	0.032	0.602	0.122
BTF3.DT	0.606	0.185	0.759
BTF3L4	0	0.817	0.01
BTG1	0.125	-0.455	0.286
BTG2	0.748	-0.12	0.853
BTG3	0.004	-1.618	0.037
BTG3.AS1	0.097	-0.586	0.245
BTK	0.012	0.559	0.066
BTLA	0.007	1.046	0.05
BTN2A1	0.007	0.637	0.048
BTN2A2	0.267	-0.359	0.46
BTN3A1	0.157	0.392	0.331
BTN3A2	0.009	0.621	0.056
BTN3A3	0.023	0.554	0.098
BTNL2	0.149	-8.398	0.319
BTNL3	0.785	-0.282	0.878
BTNL8	0.002	0.922	0.024
BTNL9	0.044	1.079	0.149
BTRC	0.01	0.523	0.062
BUB1	0.604	0.333	0.757
BUB1B	0.972	-0.017	0.985
BUB3	0.335	0.19	0.528
BUD13	0	0.811	0.004
BUD23	0.03	-0.681	0.118
BUD31	0.003	-1.379	0.033
BVES	0.479	0.316	0.66
BVES.AS1	0.358	-2.205	0.549
BYSL	0.065	0.687	0.19
BZW1	0.01	-0.863	0.06
BZW1.AS1	0.93	0.054	0.962
BZW2	0.005	0.588	0.04
C10orf105	0.19	-0.661	0.373
C10orf143	0.008	0.546	0.053
C10orf53	0.119	-1.812	0.277
C10orf62	0.171	-1.794	0.349
C10orf67	0.031	-1.255	0.121
C10orf71	0.883	0.253	0.934
C10orf82	0.856	0.097	0.919
C10orf88	0.003	0.846	0.031
C10orf95	0.456	-0.254	0.641
C10orf95.AS1	0.233	0.276	0.422
C10orf99	0.02	-9.109	0.09
C11orf1	0.282	0.317	0.475
C11orf21	0.107	0.385	0.26
C11orf24	0.003	0.722	0.032
C11orf49	0.017	0.509	0.081
C11orf52	0.958	-0.089	0.978
C11orf58	0.199	-0.351	0.384
C11orf65	0.011	0.599	0.065
C11orf68	0	0.825	0.013
C11orf71	0.717	0.083	0.834
C11orf87	0.327	1.036	0.52
C11orf91	0.058	-0.802	0.178
C11orf94	0.05	-0.605	0.162
C11orf96	0.02	-1.008	0.09
C11orf98	0.001	0.75	0.02
C12orf29	0.99	-0.003	0.995
C12orf4	0	0.692	0.009
C12orf40	0.658	-0.158	0.795
C12orf43	0.167	0.273	0.344
C12orf50	0.519	-0.193	0.694
C12orf56	0.035	-1.098	0.13
C12orf57	0.56	-0.166	0.724
C12orf60	0.167	0.448	0.343
C12orf73	0.624	-0.173	0.772
C12orf75	0.04	0.548	0.141
C12orf76	0.032	0.675	0.121
C13orf42	0.114	-1.636	0.269
C13orf46	0.49	-0.223	0.669
C14orf119	0.003	0.628	0.033
C14orf28	0.004	0.782	0.037
C14orf93	0.191	0.331	0.373
C15orf39	0.033	-0.471	0.124
C15orf40	0.119	0.415	0.278
C15orf61	0.815	-0.056	0.895
C15orf62	0.154	-0.438	0.325
C15orf65	0.665	0.257	0.8
C16orf54	0	0.722	0.013
C16orf72	0.119	-0.479	0.278
C16orf74	0.007	0.635	0.05
C16orf86	0.063	0.533	0.187
C16orf87	0.007	-1.207	0.049
C16orf90	0.469	0.959	0.651
C16orf91	0.012	0.609	0.067
C16orf95	0.939	0.033	0.967
C16orf95.DT	0.082	-0.971	0.22
C17orf100	0.002	0.797	0.026
C17orf107	0.505	-0.356	0.683
C17orf113	0.409	0.238	0.597
C17orf114	0.56	0.447	0.724
C17orf49	0.006	-0.686	0.044
C17orf50	0.699	0.307	0.823
C17orf64	0.868	-0.131	0.925
C17orf67	0.054	0.592	0.169
C17orf75	0.061	0.758	0.184
C17orf97	0.103	1.028	0.253
C17orf99	0.656	0.369	0.794
C18orf21	0.85	-0.047	0.915
C18orf25	0.832	0.03	0.905
C18orf54	0.002	0.848	0.025
C19orf18	0.024	0.491	0.102
C19orf25	0.016	0.704	0.078
C19orf33	0.288	-0.517	0.482
C19orf38	0.819	0.062	0.897
C19orf44	0.003	1.021	0.029
C19orf53	0.404	-0.145	0.593
C19orf54	0.136	0.373	0.301
C19orf67	0.874	-0.105	0.929
C19orf73	0.346	-0.306	0.539
C19orf81	0.845	0.177	0.912
C19orf84	0.824	0.106	0.901
C1GALT1	0.873	-0.037	0.928
C1GALT1C1	0	0.68	0.006
C1GALT1C1L	0.768	0.375	0.866
C1orf105	0.045	-3.174	0.151
C1orf112	0.001	0.575	0.016
C1orf115	0.013	0.61	0.071
C1orf116	0.003	-1.366	0.033
C1orf122	0.177	0.218	0.357
C1orf127	0.135	0.474	0.299
C1orf131	0	0.979	0.009
C1orf146	0.544	1.487	0.713
C1orf167	0.203	-0.657	0.389
C1orf167.AS1	0.014	-1.589	0.074
C1orf198	0.459	-0.282	0.643
C1orf21.DT	0.048	0.998	0.157
C1orf210	0.999	0.001	1
C1orf216	0.011	0.48	0.062
C1orf226	0.32	2.544	0.514
C1orf35	0.064	-0.61	0.189
C1orf50	0.256	-0.435	0.448
C1orf52	0.016	-1.014	0.078
C1orf53	0.864	0.123	0.923
C1orf54	0.758	-0.085	0.86
C1orf56	0.011	1.013	0.065
C1orf74	0.042	0.548	0.146
C1orf87	0.563	-0.678	0.726
C1QA	0.405	-0.351	0.594
C1QBP	0.2	0.25	0.385
C1QC	0.218	-0.721	0.406
C1QL1	0.357	0.703	0.549
C1QL3	0.297	-1.092	0.491
C1QL4	0.614	-0.696	0.764
C1QTNF1	0.018	-1.639	0.086
C1QTNF12	0.183	-0.493	0.364
C1QTNF2	0.928	-0.105	0.961
C1QTNF4	0.19	-0.425	0.373
C1QTNF6	0.395	0.263	0.583
C1QTNF7.AS1	0.428	0.294	0.616
C1QTNF9	0.471	-0.472	0.653
C1QTNF9B	0.509	1.013	0.686
C1R	0.15	0.506	0.32
C1RL.AS1	0.071	0.507	0.201
C1S	0.384	-0.484	0.573
C2	0.295	1.256	0.489
C2.AS1	0.067	-1.039	0.194
C20orf144	0.328	0.395	0.521
C20orf202	0.242	0.371	0.432
C20orf27	0.204	0.305	0.389
C20orf96	0.005	0.676	0.04
C21orf58	0.192	0.363	0.376
C21orf62	0.619	0.246	0.769
C21orf62.AS1	0.01	0.78	0.06
C21orf91	0.25	-0.278	0.441
C21orf91.OT1	0.24	-0.541	0.43
C22orf15	0.69	-0.161	0.817
C22orf23	0.763	-0.317	0.863
C22orf42	0.499	0.763	0.677
C2CD2	0.328	0.314	0.521
C2CD4A	0.434	-0.455	0.62
C2CD4B	0.002	-1.6	0.024
C2CD4C	0.471	-1.061	0.652
C2CD4D	0.125	0.489	0.286
C2CD4D.AS1	0.083	0.615	0.223
C2CD6	0.096	1.439	0.243
C2orf16	0.121	-2.027	0.279
C2orf27A	0.038	0.921	0.136
C2orf49	0.694	-0.09	0.82
C2orf49.DT	0.867	0.052	0.924
C2orf50	0.018	0.766	0.085
C2orf68	0	0.692	0.008
C2orf69	0.234	-0.257	0.424
C2orf73	0.768	-0.512	0.866
C2orf76	0.004	0.519	0.038
C2orf80	0.472	2.074	0.653
C2orf88	0.285	-0.401	0.478
C2orf92	0.534	0.214	0.704
C3	0.083	-0.845	0.223
C3AR1	0.528	-0.294	0.7
C3orf18	0.032	0.527	0.123
C3orf20	0.997	0.001	0.999
C3orf22	0.926	-0.039	0.959
C3orf33	0.319	0.304	0.512
C3orf38	0.245	-0.309	0.436
C3orf62	0.221	0.301	0.409
C3orf70	0.056	0.845	0.175
C3orf84	0.358	1.899	0.549
C4A	0.461	0.284	0.645
C4A.AS1	0.68	-0.347	0.811
C4B	0.316	0.411	0.509
C4BPA	0.441	-0.645	0.627
C4BPB	0.708	0.156	0.828
C4orf19	0.435	1.698	0.622
C4orf3	0.001	0.657	0.023
C4orf33	0.055	0.382	0.172
C4orf36	0.334	0.627	0.527
C4orf45	0.038	-8.935	0.137
C4orf46	0.032	-0.567	0.122
C4orf50	0.149	0.684	0.318
C5	0.24	0.393	0.43
C5AR1	0.713	-0.077	0.832
C5AR2	0.002	0.599	0.029
C5orf15	0.026	0.428	0.107
C5orf22	0.004	0.582	0.038
C5orf24	0.182	0.282	0.362
C5orf34	0.056	0.966	0.173
C5orf34.AS1	0.216	0.426	0.404
C5orf47	0.063	0.957	0.187
C5orf49	0.956	-0.074	0.977
C5orf51	0	0.762	0.005
C5orf58	0.715	-0.274	0.833
C5orf60	0.24	-1.201	0.43
C6orf120	0.001	0.686	0.015
C6orf132	0.687	0.271	0.815
C6orf136	0.942	-0.021	0.969
C6orf141	0.027	-9.034	0.109
C6orf163	0	1.081	0.007
C6orf223	0.035	-4.161	0.13
C6orf226	0.144	-0.42	0.312
C6orf47	0.521	0.197	0.695
C6orf47.AS1	0.022	0.804	0.095
C6orf58	0.656	0.92	0.794
C6orf62	0.028	0.524	0.113
C7	0.908	-0.118	0.949
C7orf26	0.011	0.45	0.065
C7orf31	0.23	0.435	0.42
C7orf50	0.422	0.191	0.61
C7orf57	0.474	-0.339	0.655
C7orf61	0	-1.447	0.011
C8B	0.209	1.808	0.395
C8G	0.318	0.411	0.512
C8orf33	0.814	0.061	0.895
C8orf34	0.693	-0.46	0.819
C8orf58	0.028	-0.685	0.112
C8orf76	0.695	-0.095	0.82
C8orf82	0.011	0.769	0.063
C8orf88	0.052	0.713	0.166
C8orf89	0.194	1.019	0.378
C9	0.244	3.291	0.434
C9orf116	0.911	0.042	0.951
C9orf131	0.442	-0.805	0.628
C9orf153	0	-1.417	0.008
C9orf24	0.122	-0.692	0.281
C9orf40	0.023	0.477	0.1
C9orf50	0.003	-1.512	0.031
C9orf64	0.001	0.746	0.022
C9orf72	0.474	-0.2	0.656
C9orf78	0.031	-0.72	0.121
C9orf85	0.002	0.824	0.023
CA10	0.245	-1.809	0.435
CA11	0.476	-0.216	0.657
CA12	0.454	0.44	0.639
CA13	0.002	0.798	0.025
CA14	0.43	-0.745	0.616
CA2	0.055	-0.68	0.172
CA3	0.197	0.851	0.381
CA3.AS1	0.646	0.184	0.788
CA4	0.021	-0.804	0.095
CA5A	0.76	0.26	0.861
CA5B	0.537	0.144	0.707
CA6	0.545	-0.515	0.714
CA8	0.864	0.065	0.923
CA9	0.015	-9.171	0.078
CAAP1	0.274	0.288	0.468
CAB39	0	0.816	0.008
CAB39L	0.024	0.495	0.101
CABIN1	0.007	0.666	0.048
CABLES2	0.22	-0.856	0.409
CABP1	0.889	-0.066	0.937
CABP5	0.14	-0.533	0.307
CABP7	0.003	-1.376	0.033
CACHD1	0.748	-0.131	0.854
CACNA1B	0.273	-0.728	0.466
CACNA1C.AS1	0.054	0.604	0.169
CACNA1C.AS2	0.681	0.162	0.812
CACNA1E	0.899	0.039	0.943
CACNA1F	0.666	-0.163	0.801
CACNA1G	0.041	-1.479	0.143
CACNA1H	0.28	0.348	0.474
CACNA1I	0.797	0.106	0.885
CACNA2D1	0.868	-0.194	0.925
CACNA2D3	0.124	0.449	0.284
CACNA2D4	0.096	0.501	0.244
CACNB1	0.224	0.427	0.413
CACNB3	0.649	0.16	0.789
CACNG3	0.402	0.767	0.591
CACNG5	0.02	-1.63	0.09
CACTIN	0.004	0.558	0.034
CACTIN.AS1	0.446	0.243	0.631
CACUL1	0.903	-0.032	0.946
CACYBP	0.81	-0.063	0.893
CAD	0.036	0.48	0.133
CADM3	0.501	0.578	0.678
CADM3.AS1	0.065	3.664	0.191
CADM4	0.196	0.391	0.381
CADPS	0.289	1.969	0.482
CADPS2	0.889	0.189	0.937
CAGE1	0.003	-1.921	0.031
CAHM	0.66	0.176	0.797
CALB1	0.326	2.126	0.519
CALB2	0.144	-8.417	0.312
CALCB	0.042	0.909	0.146
CALCOCO1	0.016	0.511	0.08
CALCRL	0.033	0.849	0.124
CALD1	0.885	-0.062	0.935
CALHM1	0.013	1.17	0.071
CALHM2	0.001	0.771	0.022
CALHM3	0.148	3.071	0.317
CALHM5	0.752	-0.124	0.857
CALHM6	0.147	0.61	0.316
CALHM6.AS1	0.407	0.603	0.595
CALM1	0.927	-0.023	0.96
CALM3	0.593	-0.12	0.749
CALML3.AS1	0.288	1.388	0.482
CALML6	0.307	-0.377	0.502
CALN1	0.005	-2.377	0.039
CALR3	0.649	0.403	0.789
CALU	0.845	-0.058	0.912
CALY	0.43	0.331	0.617
CAMK1	0.434	0.226	0.621
CAMK1G	0.033	-7.109	0.124
CAMK2B	0.466	1.134	0.648
CAMK2N1	0.365	-0.288	0.556
CAMK2N2	0.834	-0.087	0.906
CAMK4	0.397	-0.251	0.585
CAMKK1	0.097	-0.567	0.244
CAMKK2	0.602	0.178	0.755
CAMKMT	0.068	0.377	0.197
CAMKV	0.24	-1.606	0.43
CAMP	0.581	0.364	0.74
CAMSAP1	0.372	0.256	0.562
CAMSAP2	0.019	0.626	0.088
CAMTA1	0.024	-0.673	0.103
CAMTA1.DT	0.024	-0.828	0.103
CAMTA1.IT1	0.115	-8.529	0.271
CAMTA2	0.312	0.222	0.505
CAMTA2.AS1	0.829	0.08	0.903
CAND1	0.725	-0.083	0.84
CAND2	0.045	-0.993	0.151
CANT1	0.002	0.507	0.023
CAP2	0.122	-1.843	0.281
CAPG	0.192	0.393	0.375
CAPN1	0.001	0.508	0.023
CAPN10	0.324	0.215	0.517
CAPN10.DT	0.42	-0.159	0.608
CAPN11	0.146	-0.61	0.314
CAPN12	0.012	0.674	0.069
CAPN13	0.739	0.183	0.849
CAPN14	0.049	0.732	0.16
CAPN15	0.04	0.565	0.14
CAPN2	0.333	0.312	0.526
CAPN3	0.073	0.437	0.205
CAPN5	0.385	0.182	0.574
CAPN6	0.212	3.937	0.399
CAPN7	0.219	-0.285	0.408
CAPN8	0.295	0.608	0.489
CAPN9	0.531	0.909	0.702
CAPNS1	0.507	0.159	0.684
CAPNS2	0.028	0.675	0.112
CAPRIN1	0.059	0.379	0.179
CAPRIN2	0.006	0.614	0.045
CAPS	0.048	0.471	0.157
CAPS2	0.026	0.685	0.108
CAPSL	0.847	-0.215	0.913
CAPZA1	0.015	0.479	0.076
CAPZA2	0.003	0.572	0.032
CAPZB	0.06	0.257	0.182
CARD10	0.735	-0.191	0.847
CARD11.AS1	0.842	-0.266	0.911
CARD14	0.324	0.473	0.517
CARD18	0.812	0.445	0.894
CARD19	0.002	-1.893	0.027
CARD6	0.009	0.681	0.058
CARD8	0	0.796	0.007
CARD8.AS1	0	0.766	0.009
CARD9	0.072	0.46	0.203
CARF	0.014	0.597	0.073
CARHSP1	0.003	0.677	0.031
CARHSP1.DT	0.972	-0.014	0.985
CARM1	0.695	0.091	0.82
CARMAL	0.037	1.671	0.133
CARMIL1	0.63	0.153	0.776
CARMIL2	0.804	0.081	0.889
CARMIL3	0.102	1.041	0.252
CARMN	0.92	0.057	0.956
CARNMT1	0.101	0.336	0.251
CARNMT1.AS1	0.794	0.366	0.883
CARNS1	0.431	0.258	0.618
CARS1.AS1	0.241	-1.56	0.431
CARS2	0.14	0.281	0.306
CASC11	0.632	-0.162	0.777
CASC15	0.961	-0.014	0.979
CASC17	0.043	-8.903	0.146
CASC18	0.283	1.502	0.477
CASC19	0.705	0.176	0.826
CASC2	0.547	0.275	0.715
CASC3	0.957	0.012	0.977
CASC8	0.226	0.928	0.415
CASD1	0.069	0.54	0.198
CASK.AS1	0.329	-0.955	0.522
CASKIN1	0.774	0.091	0.871
CASKIN2	0.996	0.003	0.998
CASP1	0.005	0.809	0.039
CASP10	0.031	0.593	0.119
CASP12	0.362	0.741	0.553
CASP2	0.013	0.656	0.07
CASP3	0.011	0.502	0.065
CASP4	0.002	0.983	0.028
CASP5	0.073	1.008	0.206
CASP6	0.022	0.533	0.097
CASP7	0.517	0.202	0.692
CASP8	0.085	0.324	0.226
CASP9	0.005	-1.154	0.041
CASQ1	0.014	-1.736	0.074
CASR	0.07	1.235	0.201
CASTOR1	0.138	-0.493	0.304
CASTOR2	0.354	0.157	0.545
CASZ1	0.027	-1.363	0.109
CAT	0.092	0.547	0.237
CATIP	0.869	0.051	0.926
CATIP.AS1	0.086	0.762	0.227
CATIP.AS2	0.734	0.344	0.846
CATSPER1	0.571	0.223	0.732
CATSPER2	0.022	0.594	0.096
CATSPER3	0.497	0.278	0.675
CATSPER4	0.383	1.025	0.573
CATSPERB	0.205	0.506	0.391
CATSPERD	0.011	-2.236	0.065
CATSPERE	0.369	0.241	0.56
CATSPERG	0.552	0.297	0.718
CATSPERZ	0.601	0.412	0.754
CAV2	0.943	0.049	0.969
CAVIN1	0.319	0.397	0.512
CAVIN2	0.172	-0.526	0.349
CAVIN2.AS1	0.545	-0.36	0.714
CAVIN3	0.525	0.364	0.698
CAVIN4	0.007	0.865	0.047
CBARP	0.057	-1.522	0.176
CBARP.DT	0.001	-2.576	0.016
CBFA2T2	0.077	0.369	0.213
CBFA2T3	0.017	0.532	0.083
CBFB	0.45	0.156	0.636
CBL	0.001	0.737	0.022
CBLB	0.558	-0.156	0.722
CBLC	0.893	-0.171	0.94
CBLIF	0.233	-2.576	0.423
CBLL1	0.009	-0.935	0.058
CBLL2	0.527	-0.551	0.699
CBLN3	0.021	0.557	0.092
CBR1	0.088	0.501	0.231
CBR3	0.601	0.22	0.755
CBR3.AS1	0.737	-0.103	0.848
CBR4	0.001	0.875	0.02
CBS	0.482	0.613	0.663
CBSL	0.707	-0.199	0.827
CBWD1	0.001	0.928	0.015
CBWD2	0.205	0.317	0.391
CBX1	0	0.655	0.01
CBX2	0.671	0.131	0.805
CBX3	0.995	0.002	0.997
CBX4	0	-1.703	0.011
CBX5	0.467	0.18	0.649
CBX6	0	-1.303	0.014
CBX7	0.019	0.653	0.089
CBX8	0.355	0.444	0.546
CBY1	0.076	0.483	0.209
CBY2	0.182	1.084	0.362
CBY3	0.952	0.024	0.975
CCAR1	0.612	-0.122	0.763
CCAR2	0.075	-0.472	0.209
CCAT2	0.806	-0.073	0.89
CCBE1	0.169	-0.585	0.346
CCDC102A	0.025	0.71	0.103
CCDC102B	0.061	0.454	0.184
CCDC103	0.941	0.024	0.968
CCDC106	0.783	0.114	0.877
CCDC107	0.038	0.482	0.136
CCDC110	0.358	0.717	0.549
CCDC112	0.009	0.616	0.058
CCDC113	0.181	-0.774	0.361
CCDC115	0.032	0.442	0.122
CCDC116	0.818	-0.123	0.897
CCDC117	0.684	-0.078	0.813
CCDC120	0.261	-0.283	0.453
CCDC122	0.001	1.284	0.017
CCDC124	0.917	0.018	0.954
CCDC125	0.003	0.702	0.03
CCDC126	0.037	0.5	0.134
CCDC127	0.25	0.292	0.442
CCDC13	0.054	0.553	0.169
CCDC136	0.006	0.659	0.046
CCDC137	0.238	0.314	0.428
CCDC138	0.118	0.389	0.276
CCDC141	0.241	-0.418	0.431
CCDC142	0.014	0.883	0.074
CCDC144A	0.91	-0.069	0.95
CCDC144NL.AS1	0.654	0.186	0.793
CCDC146	0.01	0.769	0.06
CCDC148	0.816	-0.087	0.896
CCDC15	0.008	1.213	0.052
CCDC15.DT	0.796	0.083	0.884
CCDC150	0.104	1.167	0.255
CCDC152	0.049	0.723	0.161
CCDC153	0.021	0.684	0.095
CCDC154	0.324	0.336	0.517
CCDC159	0.124	0.461	0.284
CCDC160	0.762	0.584	0.863
CCDC163	0.124	0.761	0.284
CCDC166	0.103	-8.58	0.253
CCDC167	0.001	0.959	0.021
CCDC168	0.397	0.262	0.585
CCDC169	0.573	0.376	0.733
CCDC17	0.007	0.674	0.049
CCDC170	0.345	0.389	0.538
CCDC171	0.122	0.428	0.281
CCDC174	0.868	0.042	0.925
CCDC175	0.786	-0.127	0.878
CCDC18	0.447	0.25	0.633
CCDC18.AS1	0.923	0.029	0.958
CCDC180	0.06	0.629	0.181
CCDC181	0.267	1.579	0.459
CCDC183	0.565	0.227	0.728
CCDC183.AS1	0.013	0.977	0.07
CCDC184	0.031	-0.847	0.12
CCDC186	0.008	-0.885	0.055
CCDC188	0.119	1.433	0.277
CCDC191	0.027	0.566	0.11
CCDC194	0.291	0.462	0.484
CCDC195	0.057	-8.811	0.175
CCDC197	0.579	-0.79	0.739
CCDC200	0	-1.686	0.007
CCDC22	0.177	0.34	0.357
CCDC24	0.108	0.533	0.26
CCDC25	0.389	0.219	0.578
CCDC27	0.137	-8.445	0.302
CCDC28A.AS1	0.228	0.669	0.417
CCDC3	0.918	-0.07	0.955
CCDC30	0.039	0.546	0.138
CCDC33	0.946	0.06	0.971
CCDC34	0.881	0.051	0.933
CCDC38	0.515	-0.412	0.691
CCDC39	0.802	0.136	0.888
CCDC40	0.167	-0.77	0.343
CCDC42	0.193	0.532	0.376
CCDC43	0.104	0.303	0.254
CCDC47	0.005	-0.987	0.042
CCDC50	0.751	0.095	0.856
CCDC51	0.971	-0.01	0.985
CCDC57	0.752	-0.085	0.857
CCDC59	0.007	-0.772	0.048
CCDC6	0.727	0.081	0.841
CCDC61	0.004	0.585	0.036
CCDC62	0.344	0.485	0.537
CCDC65	0.015	0.592	0.077
CCDC66	0.734	-0.1	0.846
CCDC68	0.349	-0.636	0.542
CCDC69	0.334	0.241	0.527
CCDC7	0.405	0.279	0.593
CCDC71	0	0.777	0.013
CCDC71L	0.376	0.335	0.566
CCDC77	0.002	0.77	0.026
CCDC8	0.392	-0.849	0.581
CCDC81	0.569	0.185	0.73
CCDC85A	0.031	-8.996	0.119
CCDC85B	0.366	-0.209	0.557
CCDC85C	0.963	-0.016	0.98
CCDC86	0.379	0.195	0.568
CCDC87	0.692	-0.159	0.818
CCDC88A	0.308	0.337	0.502
CCDC88B	0.633	0.138	0.778
CCDC88C	0.648	-0.128	0.789
CCDC89	0.013	0.943	0.071
CCDC9	0.004	-0.916	0.035
CCDC90B	0.007	0.556	0.05
CCDC91	0.319	0.3	0.513
CCDC93	0.024	-0.699	0.101
CCDC96	0.632	0.118	0.778
CCDC97	0.009	0.5	0.055
CCDC9B	0.09	0.53	0.234
CCHCR1	0.73	0.14	0.843
CCIN	0.233	-0.569	0.422
CCK	0.103	-8.579	0.253
CCKBR	0.14	-3.737	0.307
CCL1	0.26	-1.703	0.453
CCL13	0.103	-8.578	0.254
CCL14	0.3	4.038	0.494
CCL16	0.14	-1.79	0.307
CCL18	0.074	1.563	0.207
CCL19	0.248	-0.931	0.439
CCL2	0.875	-0.085	0.929
CCL20	0.029	-1.649	0.115
CCL22	0.88	-0.047	0.932
CCL23	0.997	-0.002	0.999
CCL27	0.532	0.739	0.703
CCL28	0.229	0.377	0.419
CCL3	0.028	-1.655	0.113
CCL3.AS1	0.818	0.134	0.897
CCL3L1	0.555	-0.587	0.72
CCL3L3	0.555	-0.587	0.72
CCL4	0.75	0.113	0.855
CCL4L2	0.386	0.912	0.575
CCL5	0.958	-0.016	0.977
CCL7	0.049	-2.34	0.159
CCL8	0.066	1.55	0.192
CCM2	0	0.658	0.013
CCM2L	0.053	-1.384	0.168
CCN2	0.148	1.265	0.317
CCN3	0.007	0.728	0.047
CCN4	0.781	-0.379	0.875
CCN6	0.87	-0.172	0.926
CCNA1	0.34	-0.434	0.533
CCNB1	0.098	0.608	0.246
CCNB1IP1	0.227	-0.314	0.416
CCNB2	0.349	0.309	0.541
CCNB3	0.052	1.032	0.167
CCNC	0.456	-0.197	0.641
CCND1	0.836	0.084	0.907
CCND2.AS1	0.059	1.06	0.181
CCND3	0.018	0.569	0.085
CCNDBP1	0.179	0.312	0.358
CCNE1	0.07	-0.644	0.2
CCNF	0.104	0.427	0.255
CCNG1	0.839	-0.041	0.909
CCNG2	0.34	-0.279	0.533
CCNH	0.324	-0.379	0.517
CCNJ	0.842	0.046	0.911
CCNK	0.008	-1.074	0.051
CCNL1	0.004	-1.009	0.037
CCNL2	0.345	0.223	0.538
CCNO	0.766	0.415	0.865
CCNP	0.036	-0.75	0.133
CCNQ	0.036	0.424	0.131
CCNT1	0	-1.444	0.014
CCNT2	0.215	0.294	0.403
CCNT2.AS1	0.072	0.51	0.203
CCNY	0	0.623	0.013
CCNY.AS1	0.959	0.023	0.978
CCP110	0.075	0.411	0.208
CCR1	0.007	1.294	0.049
CCR10	0.527	-0.213	0.699
CCR4	0.832	0.097	0.905
CCR5	0.037	0.981	0.133
CCR5AS	0.496	0.461	0.674
CCR7	0.805	0.087	0.89
CCR8	0.22	0.516	0.409
CCRL2	0.126	-0.869	0.286
CCS	0.01	0.58	0.061
CCSAP	0.496	0.154	0.674
CCSER1	0.029	0.59	0.114
CCSER2	0.308	-0.296	0.502
CCT2	0.275	-0.32	0.469
CCT3	0	0.706	0.01
CCT4	0.295	0.214	0.489
CCT5	0.001	0.603	0.016
CCT6A	0.016	0.516	0.079
CCT6B	0.037	-0.799	0.134
CCT7	0.006	0.464	0.043
CCT8	0.254	0.271	0.445
CCT8L2	0.815	-0.343	0.895
CCZ1	0.041	0.494	0.143
CD109	0.834	-0.088	0.906
CD14	0.025	0.724	0.106
CD151	0.332	-0.352	0.525
CD160	0.067	0.883	0.195
CD164	0.009	0.503	0.058
CD164L2	0.903	-0.078	0.947
CD177	0.983	-0.011	0.991
CD180	0.002	1.126	0.026
CD19	0.128	0.594	0.29
CD1A	0.028	0.822	0.112
CD1B	0.14	0.686	0.306
CD1C	0.029	0.879	0.115
CD1D	0.288	0.318	0.482
CD1E	0.031	0.883	0.12
CD2	0.024	0.613	0.101
CD200	0.215	0.54	0.402
CD200R1	0.004	0.622	0.035
CD200R1L	0.642	0.294	0.786
CD200R1L.AS1	0.606	0.312	0.759
CD207	0.067	0.733	0.195
CD209	0.202	0.448	0.387
CD22	0.522	0.237	0.696
CD226	0.282	0.301	0.475
CD24	0.332	0.413	0.526
CD244	0.02	0.699	0.09
CD248	0.844	-0.084	0.911
CD27.AS1	0.036	0.536	0.132
CD274	0.897	0.068	0.943
CD276	0.173	-0.51	0.351
CD28	0.717	-0.11	0.834
CD2AP	0.913	0.028	0.952
CD2AP.DT	0.914	0.04	0.952
CD2BP2	0.022	0.501	0.096
CD2BP2.DT	0.036	0.511	0.132
CD300A	0.005	0.774	0.041
CD300C	0.266	0.315	0.458
CD300E	0.428	0.335	0.616
CD300H	0.241	0.725	0.432
CD300LB	0.042	0.629	0.145
[truncated: 14,682 more rows]

## Sheet: S_Table6
Gene	P-Value	Log2(FC)	FDR
A1BG	0.007	-0.854	0.088
A1BG.AS1	0.029	-0.671	0.162
A2M	0.503	0.555	0.755
A2M.AS1	0.885	-0.061	0.952
A2ML1	0.318	0.584	0.63
A2ML1.AS1	0.564	-0.286	0.789
A3GALT2	0.79	0.161	0.908
A4GALT	0.519	0.736	0.764
A4GNT	0.899	0.071	0.958
AAAS	0.971	0.012	0.988
AACS	0.023	-0.617	0.143
AADAC	0.145	2.788	0.403
AADACL2.AS1	0.063	-2.126	0.243
AADAT	0.179	-0.376	0.454
AAGAB	0.001	-1.243	0.049
AAMDC	0.847	-0.077	0.935
AARD	0.197	-0.694	0.482
AARS2	0.034	-0.657	0.173
AARSD1	0.054	-0.594	0.221
AASDH	0.296	-0.292	0.607
AASDHPPT	0.004	-0.873	0.075
AATBC	0.284	0.613	0.593
AATK	0.344	-0.281	0.65
ABALON	0.395	-0.306	0.691
ABAT	0.021	-0.596	0.138
ABCA10	0.124	-0.52	0.364
ABCA12	0.374	-0.488	0.674
ABCA13	0.618	0.396	0.82
ABCA2	0.985	-0.007	0.994
ABCA3	0.008	-1.153	0.093
ABCA4	0.568	0.22	0.792
ABCA5	0.021	-0.576	0.137
ABCA6	0.14	-0.608	0.394
ABCA7	0.384	-0.283	0.683
ABCA8	0.272	0.763	0.579
ABCA9	0.938	-0.038	0.973
ABCA9.AS1	0.978	0.038	0.99
ABCB1	0.637	0.174	0.83
ABCB10	0.011	-1.203	0.105
ABCB11	0.811	-0.155	0.917
ABCB6	0.026	-0.594	0.153
ABCB7	0.745	-0.107	0.886
ABCB9	0.029	-1.075	0.162
ABCC10	0.081	-0.895	0.282
ABCC12	0.035	-0.601	0.176
ABCC2	0.399	0.422	0.694
ABCC3	0.352	0.696	0.657
ABCC4	0.292	0.813	0.602
ABCC5	0.01	-0.82	0.101
ABCD1	0.467	0.616	0.735
ABCD2	0.003	-0.875	0.069
ABCD3	0.803	0.109	0.914
ABCD4	0.829	0.113	0.926
ABCE1	0.003	-1.013	0.063
ABCF2	0.001	-1.24	0.048
ABCF3	0.009	-0.907	0.097
ABCG2	0.266	0.329	0.573
ABCG4	0.025	-0.542	0.149
ABCG5	0.392	-0.379	0.689
ABCG8	0.475	-0.223	0.74
ABHD1	0.268	0.599	0.575
ABHD10	0.006	-1.338	0.083
ABHD11.AS1	0.847	-0.299	0.935
ABHD12	0.01	-1.239	0.102
ABHD12B	0.569	-0.173	0.792
ABHD13	0.003	-1.016	0.066
ABHD14A	0.017	-0.7	0.126
ABHD15	0.458	0.459	0.732
ABHD16A	0.001	-1.249	0.052
ABHD16B	0.45	-0.58	0.726
ABHD17C	0.529	-0.264	0.77
ABHD2	0.035	-0.972	0.176
ABHD3	0.639	0.289	0.831
ABHD4	0.39	0.68	0.688
ABHD5	0.455	0.25	0.73
ABHD6	0.039	-0.798	0.186
ABHD8	0.064	-0.472	0.245
ABI3	0.433	0.888	0.715
ABITRAM	0.025	-0.587	0.148
ABL1	0.551	-0.392	0.782
ABL2	0.069	-0.882	0.256
ABLIM1	0.578	0.321	0.797
ABRA	0.206	-0.917	0.494
ABRACL	0.026	-0.87	0.151
ABRAXAS1	0.546	0.148	0.779
ABRAXAS2	0.003	-1.149	0.069
ABT1	0.018	-0.761	0.127
ABTB1	0.001	-1.087	0.052
ABTB2	0.612	0.41	0.817
ACAA2	0.758	-0.127	0.892
ACACA	0.011	-0.789	0.103
ACACB	0.37	0.289	0.671
ACAD10	0.891	0.097	0.955
ACAD11	0.668	0.269	0.846
ACAD8	0	-2.262	0.015
ACADL	0.679	-0.168	0.851
ACADS	0.898	-0.07	0.958
ACADSB	0.009	-0.652	0.095
ACADVL	0.48	-0.344	0.742
ACAP1	0.51	-0.289	0.759
ACAP2	0.287	-0.256	0.598
ACAP2.IT1	0.161	-0.399	0.426
ACAP3	0.274	-0.421	0.582
ACAT1	0.002	-1.18	0.059
ACAT2	0.081	-0.727	0.281
ACBD3	0.013	-0.957	0.112
ACBD3.AS1	0.099	-5.021	0.316
ACBD6	0.028	-0.741	0.159
ACBD7	0.214	-0.399	0.505
ACCS	0.39	0.661	0.687
ACCSL	0.487	-0.53	0.747
ACD	0.06	-0.656	0.236
ACER1	0.582	-0.394	0.798
ACER2	0.012	-0.775	0.111
ACKR1	0.978	0.022	0.99
ACKR2	0.437	0.522	0.717
ACKR3	0.574	0.238	0.795
ACKR4	0.514	-0.296	0.761
ACLY	0.042	-0.951	0.194
ACO1	0.566	-0.239	0.79
ACOT1	0.756	-0.119	0.891
ACOT12	0.753	0.166	0.89
ACOT13	0.274	-0.278	0.582
ACOT6	0.838	-0.074	0.93
ACOT8	0.012	-0.951	0.109
ACOT9	0.156	-0.733	0.419
ACOX1	0.808	0.102	0.916
ACOX2	0.16	0.609	0.425
ACOX3	0.048	-0.601	0.208
ACOXL.AS1	0.66	0.124	0.84
ACP1	0.003	-0.909	0.064
ACP2	0	-1.255	0.043
ACP3	0.331	1.276	0.639
ACP4	0.684	0.603	0.853
ACP5	0.153	0.988	0.414
ACP6	0.381	0.293	0.679
ACP7	0.436	0.296	0.717
ACR	0.495	-0.269	0.75
ACRBP	0.872	0.083	0.947
ACRV1	0.137	-0.687	0.387
ACSBG1	0.494	-0.19	0.75
ACSF3	0.018	-1.323	0.128
ACSL6	0.013	-0.838	0.113
ACSL6.AS1	0.371	0.574	0.671
ACSM2A	0.472	1.209	0.738
ACSM2B	0.726	0.59	0.876
ACSM3	0.05	-0.873	0.213
ACSM5	0.169	1.267	0.438
ACSS1	0.993	-0.002	0.997
ACSS2	0.179	-0.645	0.454
ACSS3	0.368	0.414	0.668
ACTA2	0.521	0.184	0.765
ACTA2.AS1	0.022	-0.892	0.142
ACTC1	0.887	-0.096	0.953
ACTG2	0.339	-0.522	0.646
ACTL6A	0.433	0.499	0.715
ACTL6B	0.031	-0.553	0.166
ACTL7B	0.094	-0.635	0.306
ACTL8	0.797	0.22	0.911
ACTR10	0	-1.621	0.034
ACTR1A	0	-1.375	0.043
ACTR1B	0.002	-0.821	0.063
ACTR3	0.009	-1.162	0.095
ACTR3B	0.02	-0.629	0.135
ACTR5	0.002	-0.959	0.059
ACTR8	0.001	-1.376	0.048
ACTRT3	0.172	-0.619	0.444
ACVR1B	0.02	-0.676	0.134
ACVR1C	0.29	-0.474	0.6
ACVR2A	0.005	-1.107	0.076
ACVR2B	0.088	-0.928	0.297
ACVR2B.AS1	0.151	-0.359	0.41
ACVRL1	0.74	0.164	0.884
ACY1	0.479	-0.298	0.742
ACY3	0.782	-0.128	0.903
ACYP1	0.575	-0.166	0.795
ACYP2	0.175	-0.49	0.447
ADA	0.655	-0.144	0.838
ADA2	0.429	0.796	0.713
ADAD1	0.344	3.085	0.65
ADAD2	0.459	0.438	0.732
ADAM10	0.724	-0.148	0.875
ADAM11	0.092	-0.46	0.304
ADAM17	0.097	-0.516	0.313
ADAM19	0.076	-0.432	0.271
ADAM20	0.051	-0.678	0.215
ADAM23	0.015	-0.629	0.119
ADAM28	0.55	0.477	0.781
ADAM29	0.278	-0.474	0.586
ADAM32	0.46	-0.237	0.732
ADAM33	0.747	-0.168	0.887
ADAM7	0.163	-5.954	0.43
ADAM8	0.018	-0.615	0.131
ADAMTS10	0.684	-0.175	0.854
ADAMTS12	0.954	-0.043	0.98
ADAMTS14	0.76	0.131	0.892
ADAMTS16	0.708	0.147	0.867
ADAMTS18	0.495	0.317	0.75
ADAMTS19	0.044	-0.694	0.2
ADAMTS19.AS1	0.011	-1.117	0.106
ADAMTS2	0.373	-0.231	0.673
ADAMTS20	0.964	-0.019	0.985
ADAMTS3	0.039	-0.618	0.186
ADAMTS4	0.702	0.168	0.864
ADAMTS5	0.59	0.39	0.803
ADAMTS6	0.416	-0.24	0.704
ADAMTS7	0.232	0.552	0.531
ADAMTS8	0.093	-0.492	0.304
ADAMTS9	0.349	0.733	0.654
ADAMTS9.AS1	0.038	-0.909	0.185
ADAMTS9.AS2	0.233	-0.62	0.532
ADAMTSL2	0.026	-0.774	0.153
ADAMTSL3	0.261	0.928	0.566
ADAMTSL4.AS2	0.227	0.388	0.525
ADAMTSL5	0.223	-0.479	0.518
ADAP1	0.122	-0.433	0.36
ADAP2	0.557	0.494	0.785
ADARB2	0.834	-0.085	0.928
ADARB2.AS1	0.877	-0.095	0.948
ADAT2	0.319	-0.336	0.631
ADAT3	0.88	-0.073	0.95
ADCK1	0.137	-0.649	0.389
ADCK2	0.001	-1.524	0.045
ADCK5	0.007	-1.31	0.088
ADCY1	0.073	-0.454	0.264
ADCY10	0.343	-0.391	0.649
ADCY2	0.424	-0.372	0.71
ADCY6.DT	0.676	-0.228	0.85
ADCY7	0.913	0.074	0.961
ADCY8	0.469	0.512	0.737
ADCY9	0.084	-0.62	0.289
ADCYAP1	0.037	-0.586	0.182
ADD2	0.051	-0.485	0.215
ADD3	0.378	0.701	0.677
ADD3.AS1	0.381	0.514	0.68
ADGRA1.AS1	0.03	-0.644	0.162
ADGRA2	0.6	-0.213	0.809
ADGRA3	0.436	0.42	0.717
ADGRB1	0.039	-0.532	0.186
ADGRD1	0.963	0.028	0.985
ADGRD2	0.123	-0.744	0.361
ADGRE1	0.451	1.599	0.726
ADGRE2	0.35	0.742	0.655
ADGRE3	0.193	0.908	0.476
ADGRE5	0.352	0.756	0.657
ADGRF1	0.09	-3.048	0.3
ADGRF3	0.989	-0.007	0.995
ADGRF4	0.843	0.192	0.933
ADGRF5	0.41	-0.195	0.701
ADGRG2	0.396	-0.87	0.691
ADGRG3	0.109	-0.829	0.337
ADGRG4	0.789	0.12	0.907
ADGRG5	0.356	0.405	0.659
ADGRG6	0.28	1.003	0.589
ADGRG7	0.134	-1.204	0.382
ADGRL1	0.013	-0.801	0.111
ADGRL1.AS1	0.396	0.711	0.691
ADGRL2	0.047	-0.485	0.207
ADGRL4	0.119	1.086	0.356
ADGRV1	0.925	0.034	0.967
ADH1B	0.972	0.015	0.988
ADH1C	0.606	-0.341	0.813
ADHFE1	0.431	0.33	0.714
ADI1	0.348	0.518	0.653
ADIPOQ	0.117	0.973	0.352
ADIPOR1	0.022	-0.696	0.141
ADIPOR2	0.525	0.266	0.767
ADIRF	0.708	0.133	0.867
ADIRF.AS1	0.94	0.033	0.974
ADM	0.618	-0.325	0.82
ADM2	0.906	0.05	0.959
ADM5	0.474	-0.288	0.739
ADNP	0.015	-0.706	0.119
ADNP.AS1	0.009	-0.879	0.099
ADNP2	0.019	-1.066	0.133
ADO	0.038	-0.596	0.185
ADORA1	0.028	-0.806	0.159
ADORA2A	0.119	-0.412	0.355
ADORA2A.AS1	0.018	-0.948	0.129
ADORA3	0.333	1.038	0.641
ADPGK.AS1	0.889	-0.041	0.954
ADPRH	0.232	0.745	0.531
ADPRM	0.428	-0.403	0.712
ADPRS	0.247	-0.519	0.55
ADRA1A	0.549	0.418	0.781
ADRA1B	0.124	-0.498	0.364
ADRA1D	0	-2.487	0.034
ADRA2A	0.071	-0.761	0.26
ADRA2B	0.389	0.274	0.687
ADRA2C	0.14	-0.472	0.394
ADRB1	0.016	-0.742	0.123
ADRB3	0.461	-0.195	0.732
ADRM1	0.006	-0.979	0.083
ADSS2	0.013	-0.688	0.115
AEBP1	0.43	1.134	0.713
AEBP2	0.033	-0.688	0.17
AEN	0.581	-0.176	0.798
AFAP1.AS1	0.527	-0.335	0.769
AFAP1L1	0.137	-0.535	0.389
AFAP1L2	0.121	-0.522	0.358
AFDN.DT	0.099	0.741	0.318
AFF2	0.204	-0.436	0.492
AFF2.IT1	0.43	0.334	0.713
AFF4	0.049	-0.498	0.212
AFF4.DT	0.016	-1.594	0.123
AFG1L	0.9	0.05	0.958
AFMID	0.4	-0.32	0.694
AFP	0.456	0.478	0.731
AFTPH	0.005	-0.766	0.076
AGA	0.792	-0.104	0.909
AGAP1	0.407	-0.212	0.699
AGAP1.IT1	0.163	0.498	0.429
AGAP2.AS1	0.426	0.393	0.711
AGAP3	0.087	-0.408	0.295
AGAP9	0.488	-0.217	0.747
AGBL2	0.718	0.363	0.872
AGBL3	0.176	-0.496	0.449
AGBL4	0.035	-0.611	0.174
AGBL4.IT1	0.492	0.336	0.749
AGBL5	0.656	-0.233	0.839
AGBL5.AS1	0.564	-0.285	0.789
AGBL5.IT1	0.174	-0.868	0.446
AGFG2	0.645	0.178	0.833
AGGF1	0.015	-0.811	0.12
AGK	0	-1.003	0.034
AGK.DT	0.582	-0.282	0.799
AGL	0.043	-0.6	0.197
AGMAT	0.011	-1.265	0.103
AGMO	0.679	-0.248	0.851
AGO1	0.093	-0.79	0.305
AGO2	0.577	-0.224	0.796
AGO3	0.928	0.052	0.968
AGO4	0.538	-0.27	0.774
AGPAT1	0.004	-1.298	0.074
AGPAT2	0.001	-1.319	0.049
AGPAT3	0.129	-0.693	0.374
AGPAT4	0.69	-0.189	0.857
AGPAT5	0.363	-0.639	0.665
AGR2	0.668	0.69	0.846
AGR3	0.678	0.627	0.85
AGRN	0.242	-0.624	0.544
AGRP	0.452	-0.513	0.727
AGTRAP	0.506	0.828	0.757
AGXT	0.305	1.062	0.616
AHCTF1	0.024	-0.877	0.147
AHCY	0.001	-1.172	0.053
AHCYL1	0.548	0.335	0.78
AHCYL2	0.655	-0.241	0.838
AHDC1	0.237	-0.479	0.538
AHNAK	0.409	0.497	0.7
AHNAK2	0.029	-0.793	0.161
AHR	0.864	0.12	0.944
AHSA1	0.006	-1.169	0.085
AHSG	0.755	-0.105	0.89
AHSP	0.41	-0.756	0.701
AICDA	0.174	-0.783	0.446
AIDA	0.789	-0.12	0.907
AIF1	0.485	0.826	0.745
AIF1L	0.653	0.175	0.837
AIFM2	0.712	-0.114	0.869
AIG1	0.006	-1.053	0.081
AIM2	0.719	0.22	0.872
AIMP2	0.179	-0.631	0.454
AIPL1	0.991	-0.006	0.996
AIRE	0.549	0.21	0.78
AIRN	0.375	-0.322	0.675
AJAP1	0.04	-0.525	0.188
AJM1	0.073	-0.475	0.265
AJUBA	0.309	0.909	0.621
AK1	0.926	0.069	0.968
AK2	0.975	-0.022	0.99
AK3	0.941	-0.031	0.975
AK4	0.039	-0.706	0.186
AK5	0.009	-0.636	0.098
AK6	0.004	-1.084	0.072
AK7	0.231	-0.552	0.53
AK8	0.801	0.136	0.913
AKAIN1	0.339	-0.33	0.647
AKAP1	0.092	-0.592	0.303
AKAP1.DT	0.296	0.778	0.607
AKAP10	0.071	-0.67	0.26
AKAP11	0.002	-0.89	0.059
AKAP12	0.046	-0.627	0.204
AKAP13	0.558	-0.31	0.785
AKAP14	0.178	0.602	0.453
AKAP17A	0.927	0.043	0.968
AKAP3	0.628	0.291	0.825
AKAP5	0.054	-0.529	0.221
AKAP6	0.04	-0.645	0.19
AKIP1	0.015	-0.685	0.12
AKIRIN1	0.021	-0.752	0.138
AKIRIN2	0.003	-1.241	0.067
AKNAD1	0.676	0.179	0.85
AKR1B1	0.003	-1.06	0.066
AKR1B10	0.354	1.262	0.658
AKR1B15	0.209	1.919	0.499
AKR1C1	0.782	0.129	0.904
AKR1C2	0.446	0.687	0.724
AKR1C3	0.254	0.877	0.556
AKR1C4	0.328	-2.165	0.638
AKR1D1	0.536	1.138	0.773
AKR1E2	0.84	-0.06	0.931
AKR7A3	0.496	-0.312	0.751
AKR7L	0.215	0.312	0.508
AKT2	0.402	-0.372	0.696
AKT3.IT1	0.635	0.11	0.828
AKTIP	0.01	-1.196	0.102
ALAD	0.423	0.482	0.709
ALAS1	0.001	-1.333	0.052
ALAS2	0.604	-0.309	0.812
ALB	0.832	0.088	0.927
ALCAM	0.054	-0.895	0.223
ALDH16A1	0.537	0.287	0.773
ALDH18A1	0.5	-0.283	0.752
ALDH1A1	0.778	-0.114	0.902
ALDH1A2	0.791	0.091	0.908
ALDH1A3	0.396	-0.404	0.691
ALDH1B1	0.006	-0.986	0.082
ALDH1L1	0.573	0.179	0.794
ALDH1L1.AS1	0.244	-1.615	0.546
ALDH1L1.AS2	0.355	0.28	0.659
ALDH1L2	0.346	-0.402	0.651
ALDH2	0.638	0.172	0.831
ALDH3A1	0.583	0.395	0.799
ALDH3A2	0.52	-0.32	0.764
ALDH3B1	0.521	0.372	0.765
ALDH4A1	0.754	0.135	0.89
ALDH6A1	0.713	-0.076	0.869
ALDH7A1	0.381	0.31	0.68
ALDH8A1	0.361	0.474	0.663
ALDH9A1	0.844	0.134	0.933
ALDOB	0.364	-0.51	0.666
ALDOC	0.102	-0.586	0.323
ALG10	0.664	-0.154	0.844
ALG10B	0.275	-0.569	0.582
ALG12	0.129	-0.554	0.374
ALG13	0.126	-0.64	0.368
ALG14	0.403	-0.203	0.696
ALG14.AS1	0.548	-0.333	0.78
ALG1L2	0.123	-0.43	0.361
ALG2	0.035	-1.225	0.176
ALG3	0.019	-0.807	0.133
ALG6	0.834	0.075	0.928
ALG9	0.003	-1.076	0.064
ALG9.IT1	0.382	-0.254	0.681
ALK	0.205	-0.233	0.493
ALKAL1	0.987	-0.012	0.995
ALKAL2	0.979	-0.016	0.991
ALKBH1	0.123	-0.523	0.361
ALKBH2	0.143	-0.786	0.399
ALKBH3	0.288	-0.282	0.598
ALKBH4	0.021	-0.57	0.14
ALKBH5	0.002	-1.076	0.055
ALKBH6	0.002	-1.026	0.06
ALKBH7	0.396	-0.293	0.691
ALLC	0.46	-0.6	0.732
ALMS1.IT1	0.394	-0.291	0.69
ALOX12	0.246	-1.037	0.549
ALOX12.AS1	0.57	0.237	0.793
ALOX12B	0.388	-0.378	0.687
ALOX15	0.248	-0.566	0.551
ALOX15B	0.958	0.03	0.982
ALOX5	0.525	0.503	0.767
ALPK1	0.442	0.85	0.72
ALPK2	0.528	0.472	0.769
ALPL	0.788	-0.201	0.906
ALPP	0.209	-1.63	0.499
ALS2CL	0.006	-1.078	0.085
ALX1	0.656	-0.206	0.839
ALX3	0.504	-0.302	0.756
ALX4	0.614	0.334	0.818
ALYREF	0.067	-0.431	0.252
AMACR	0.011	-0.655	0.104
AMBN	0.066	-2.204	0.248
AMBP	0.772	0.225	0.899
AMDHD1	0.87	-0.046	0.946
AMELX	0.582	-0.393	0.798
AMER1	0.004	-1.129	0.074
AMFR	0.045	-0.741	0.202
AMH	0.041	-0.759	0.193
AMIGO1	0.01	-0.662	0.102
AMIGO3	0.393	0.486	0.689
AMMECR1.IT1	0.071	-0.809	0.26
AMN	0.379	-0.476	0.678
AMN1	0.005	-0.7	0.078
AMOTL1	0.43	-0.295	0.713
AMPD3	0.988	0.01	0.995
AMPH	0.077	-0.493	0.272
AMT	0.322	-0.358	0.633
ANAPC1	0.024	-0.691	0.145
ANAPC10	0.023	-0.888	0.142
ANAPC15	0.061	-0.64	0.238
ANAPC16	0.776	-0.101	0.9
ANAPC2	0.1	-0.666	0.319
ANAPC5	0.15	-0.506	0.409
ANGEL1	0.297	-0.478	0.608
ANGEL2	0.152	-0.379	0.413
ANGPT1	0.508	0.754	0.758
ANGPT2	0.773	0.19	0.9
ANGPT4	0.775	-0.105	0.9
ANGPTL1	0.961	-0.019	0.985
ANGPTL2	0.601	0.639	0.81
ANGPTL3	0.492	1.413	0.749
ANGPTL4	0.627	0.049	0.825
ANGPTL5	0.398	0.695	0.693
ANGPTL7	0.299	0.675	0.61
ANGPTL8	0.651	-0.223	0.836
ANK1	0.095	-0.693	0.309
ANK2.AS1	0.863	0.089	0.944
ANK3	0.077	-0.47	0.272
ANKDD1A	0.538	-0.178	0.774
ANKEF1	0.027	-0.772	0.154
ANKFY1	0.965	-0.029	0.986
ANKH	0.003	-0.985	0.063
ANKH.DT	0.941	-0.034	0.975
ANKHD1	0.115	-0.798	0.349
ANKIB1	0.289	-0.35	0.6
ANKK1	0.728	-0.18	0.877
ANKLE1	0.727	0.14	0.877
ANKLE2	0.278	-0.536	0.586
ANKMY1	0.795	-0.106	0.91
ANKMY2	0.008	-0.758	0.09
ANKRA2	0.617	-0.172	0.819
ANKRD10	0.34	-0.296	0.648
ANKRD10.IT1	0.797	0.157	0.91
ANKRD11	0.035	-0.953	0.175
ANKRD12	0.47	-0.279	0.737
ANKRD13A	0.402	0.475	0.696
ANKRD13B	0.094	-0.836	0.308
ANKRD13C	0.008	-0.933	0.094
ANKRD13D	0.001	-1.038	0.048
ANKRD16	0.056	-0.679	0.228
ANKRD17	0	-1.328	0.035
ANKRD18A	0.978	0.008	0.99
ANKRD18B	0.042	-0.742	0.193
ANKRD2	0.709	-0.139	0.868
ANKRD22	0.649	0.503	0.835
ANKRD23	0.366	-0.331	0.667
ANKRD24	0.06	-0.642	0.235
ANKRD27	0.015	-0.713	0.121
ANKRD29	0.002	-1.034	0.061
ANKRD30B	0.095	-0.612	0.309
ANKRD31	0.633	0.191	0.828
ANKRD33	0.64	-0.219	0.832
ANKRD33B	0.029	-0.586	0.159
ANKRD34A	0.043	-0.517	0.196
ANKRD34B	0.05	-0.947	0.214
ANKRD34C.AS1	0.027	-0.567	0.155
ANKRD35	0.819	-0.079	0.922
ANKRD36	0.249	-0.431	0.552
ANKRD36B	0.316	-0.479	0.627
ANKRD36C	0.504	-0.347	0.756
ANKRD37	0.04	-0.516	0.188
ANKRD39	0	-1.343	0.039
ANKRD40	0.584	0.292	0.799
ANKRD42	0.026	-0.664	0.154
ANKRD44	0.393	0.509	0.689
ANKRD44.IT1	0.197	0.786	0.482
ANKRD45	0.647	0.274	0.834
ANKRD46	0.002	-0.885	0.061
ANKRD49	0.04	-0.533	0.188
ANKRD50	0.004	-1.119	0.075
ANKRD53	0.371	0.716	0.671
ANKRD54	0	-1.876	0.031
ANKRD55	0.243	-0.508	0.545
ANKRD6	0.072	-0.568	0.262
ANKRD61	0.288	-0.372	0.598
ANKRD62	0.535	-0.317	0.772
ANKRD7	0.018	-0.593	0.13
ANKRD9	0.262	-0.377	0.567
ANKS1A	0.144	-0.525	0.401
ANKS3	0.012	-0.976	0.109
ANKS4B	0.079	-0.688	0.277
ANKS6	0.599	-0.245	0.809
ANKUB1	0.29	1.181	0.601
ANKZF1	0.487	-0.319	0.747
ANLN	0.155	0.576	0.418
ANO1	0.022	-1.023	0.142
ANO10	0.288	-0.37	0.599
ANO3	0.058	-0.572	0.232
ANO3.AS1	0.488	-0.513	0.747
ANO4	0.257	-0.363	0.561
ANO7	0.756	0.153	0.891
ANO8	0.907	0.037	0.959
ANO9	0.41	0.578	0.7
ANOS1	0.514	0.501	0.761
ANP32A	0.714	0.235	0.87
ANP32B	0.384	0.852	0.683
ANP32D	0.346	-0.347	0.651
ANP32E	0.295	-0.35	0.606
ANTKMT	0.004	-0.679	0.075
ANXA1	0.408	1.274	0.699
ANXA10	0.906	-0.043	0.958
ANXA11	0.368	-0.396	0.668
ANXA13	0.463	0.809	0.734
ANXA3	0.896	0.062	0.957
ANXA4	0.299	0.682	0.61
ANXA5	0.619	0.357	0.82
ANXA6	0.023	-0.802	0.142
ANXA7	0.057	-0.629	0.23
ANXA8L1	0.287	-0.71	0.597
ANXA9	0.242	0.304	0.543
AOAH	0.517	0.464	0.763
AOAH.IT1	0.672	0.3	0.848
AOC2	0.199	-0.461	0.485
AOC3	0.359	0.495	0.662
AOX1	0.646	0.245	0.834
AP1AR	0.005	-0.748	0.077
AP1G2	0.288	-0.441	0.599
AP1S1	0.023	-0.633	0.142
AP1S2	0.556	-0.273	0.784
AP1S3	0.67	-0.121	0.847
AP2A2	0.072	-0.783	0.261
AP2B1	0.002	-1.152	0.062
AP2M1	0.006	-0.86	0.081
AP2S1	0.016	-1.014	0.123
AP3B1	0.827	0.1	0.925
AP3D1	0.01	-1.235	0.099
AP3M2	0.004	-0.815	0.075
AP3S1	0.026	-0.673	0.152
AP3S2	0.02	-0.54	0.134
AP4B1	0.032	-0.811	0.17
AP4B1.AS1	0.413	-0.587	0.703
AP4E1	0.077	-0.824	0.272
AP4M1	0.841	-0.081	0.931
AP5B1	0.02	-1.087	0.134
AP5M1	0.004	-1.183	0.075
AP5S1	0.027	-0.808	0.154
AP5Z1	0.511	-0.386	0.76
APAF1	0.613	-0.245	0.817
APBA1	0.058	-0.457	0.232
APBA3	0.719	-0.129	0.873
APBB1	0.011	-0.772	0.105
APBB1IP	0.477	0.577	0.741
APBB2	0.237	-0.436	0.538
APC	0.71	0.19	0.868
APCDD1	0.172	0.438	0.443
APCDD1L	0.118	0.656	0.354
APCDD1L.DT	0.099	-0.705	0.317
APEH	0.001	-1.187	0.045
APELA	0.453	1.08	0.728
APEX1	0.113	-0.369	0.344
APEX2	0.122	-0.596	0.361
APH1A	0.47	-0.399	0.737
APH1B	0.698	-0.149	0.861
API5	0.006	-0.871	0.082
APIP	0.047	-0.795	0.206
APLF	0.539	0.177	0.774
APLN	0.394	0.848	0.69
APLP1	0.084	-0.516	0.289
APMAP	0	-1.145	0.031
APOA1.AS	0.398	-0.418	0.693
APOA2	0.277	1.366	0.585
APOA4	0.261	2.466	0.566
APOA5	0.395	-0.817	0.691
APOB	0.376	-0.441	0.676
APOBEC3A	0.712	0.209	0.869
APOBEC3C	0.412	0.692	0.702
APOBEC3F	0.082	1.059	0.284
APOBEC3G	0.418	1.014	0.705
APOBR	0.351	1.005	0.655
APOC2	0.688	0.178	0.857
APOD	0.362	0.688	0.664
APOE	0.479	0.244	0.742
APOL1	0.435	0.693	0.716
APOL2	0.083	-0.853	0.286
APOL3	0.143	0.776	0.4
APOL5	0.567	-0.225	0.791
APOL6	0.33	1.509	0.639
APOM	0.933	0.03	0.971
APOO	0.036	-0.739	0.179
APP	0.008	-0.935	0.092
APP.DT	0.808	-0.098	0.916
APPBP2	0.014	-0.746	0.118
APPL1	0.062	-0.668	0.241
APPL2	0.643	0.423	0.833
APRT	0.108	-0.7	0.335
APTR	0.948	0.015	0.978
APTX	0.087	-0.42	0.294
AQP10	0.941	-0.07	0.975
AQP11	0.017	-0.554	0.126
AQP3	0.912	0.056	0.961
AQP4.AS1	0.382	0.637	0.681
AQP5	0.014	0.762	0.116
AQP6	0.931	0.027	0.97
AQP7	0.37	0.604	0.67
AQP8	0.847	-0.085	0.935
AQP9	0.051	-0.624	0.217
AQR	0.572	-0.181	0.794
ARAP1.AS2	0.483	0.585	0.744
ARAP2	0.848	-0.092	0.936
ARAP3	0.05	-0.866	0.214
ARC	0.224	-0.424	0.52
ARCN1	0.011	-0.777	0.105
AREG	0.819	0.143	0.922
ARF1	0.01	-0.783	0.099
ARF3	0.02	-0.67	0.135
ARF4	0.109	-0.458	0.336
ARF4.AS1	0.786	0.131	0.905
ARF5	0.005	-0.994	0.078
ARF6	0.122	-0.786	0.359
ARFGAP1	0.279	-0.531	0.587
ARFGAP2	0.006	-1.146	0.085
ARFGAP3	0.57	-0.246	0.793
ARFGEF1	0.006	-1.105	0.082
ARFGEF1.DT	0.551	-0.207	0.782
ARFGEF3	0.132	-0.501	0.379
ARFIP1	0.407	-0.449	0.699
ARFRP1	0.088	-0.666	0.297
ARG1	0.427	-0.339	0.711
ARG2	0.001	-1.28	0.048
ARGFX	0.021	1.716	0.137
ARGLU1	0.092	-0.935	0.303
ARHGAP1	0.626	-0.334	0.824
ARHGAP10	0.212	-0.385	0.503
ARHGAP11A	0.869	0.088	0.946
ARHGAP11B	0.788	0.136	0.906
ARHGAP12	0.944	-0.047	0.976
ARHGAP15	0.659	0.315	0.84
ARHGAP15.AS1	0.745	0.138	0.886
ARHGAP17	0.945	-0.029	0.976
ARHGAP18	0.39	0.569	0.687
ARHGAP19	0.615	-0.204	0.818
ARHGAP22.IT1	0.67	0.224	0.847
ARHGAP23	0.995	-0.002	0.998
ARHGAP24	0.907	0.081	0.959
ARHGAP25	0.621	0.339	0.822
ARHGAP26	0.046	-0.674	0.205
ARHGAP26.IT1	0.185	-0.564	0.464
ARHGAP27	0.752	0.183	0.889
ARHGAP28.AS1	0.538	-0.284	0.774
ARHGAP29	0.167	-0.544	0.436
ARHGAP30	0.552	0.625	0.782
ARHGAP31	0.533	0.405	0.772
ARHGAP31.AS1	0.12	1.475	0.356
ARHGAP33	0.085	-0.725	0.29
ARHGAP35	0.01	-0.73	0.101
ARHGAP36	0.905	0.065	0.958
ARHGAP39	0.046	-0.749	0.204
ARHGAP4	0.738	0.271	0.883
ARHGAP40	0.494	0.366	0.75
ARHGAP42	0.511	0.58	0.76
ARHGAP42.AS1	0.497	0.572	0.751
ARHGAP44	0.055	-0.501	0.226
ARHGAP44.AS1	0.173	-0.72	0.445
ARHGAP5	0.797	-0.077	0.91
ARHGAP5.AS1	0.525	0.31	0.767
ARHGAP6	0.556	0.324	0.784
ARHGAP9	0.509	0.477	0.759
ARHGDIA	0.015	-0.721	0.12
ARHGDIB	0.461	0.665	0.733
ARHGDIG	0.025	-0.579	0.147
ARHGEF1	0.447	0.42	0.724
ARHGEF10	0.699	0.334	0.862
ARHGEF10L	0.555	-0.232	0.784
ARHGEF12	0.005	-0.984	0.076
ARHGEF15	0.114	-0.542	0.345
ARHGEF16	0.872	0.043	0.947
ARHGEF17	0.708	-0.129	0.867
ARHGEF18.AS1	0.823	-0.056	0.923
ARHGEF19	0.266	0.876	0.573
ARHGEF2	0.049	-0.671	0.212
ARHGEF2.AS2	0.269	0.442	0.577
ARHGEF25	0.089	-0.416	0.298
ARHGEF26	0.484	0.391	0.745
ARHGEF26.AS1	0.407	0.466	0.699
ARHGEF35	0.07	1.058	0.258
ARHGEF35.AS1	0.743	-0.154	0.885
ARHGEF37	0.982	-0.009	0.992
ARHGEF38	0.772	-0.415	0.899
ARHGEF39	0.895	0.062	0.956
ARHGEF40	0.605	0.412	0.813
ARHGEF5	0.035	0.858	0.176
ARHGEF6	0.59	0.524	0.803
ARHGEF7.AS2	0.855	0.065	0.94
ARHGEF7.IT1	0.242	0.381	0.544
ARHGEF9	0.028	-0.631	0.156
ARHGEF9.IT1	0.142	-0.572	0.396
ARID1A	0.572	-0.249	0.794
ARID1B	0.062	-0.741	0.239
ARID2	0.913	0.049	0.961
ARID3A	0.756	-0.15	0.891
ARID3C	0.004	-1.113	0.074
ARID4A	0.08	-0.666	0.28
ARID4B	0.268	-0.47	0.575
ARID5A	0.698	-0.18	0.861
ARIH1	0.01	-1.31	0.101
ARL1	0.005	-0.952	0.078
ARL10	0.021	-1.135	0.138
ARL11	0.66	0.159	0.841
ARL14	0.803	0.253	0.914
ARL14EP	0.059	-0.542	0.233
ARL15	0.038	-0.814	0.184
ARL17A	0.017	-0.992	0.126
ARL17B	0.29	-0.329	0.6
ARL2	0.066	-0.894	0.25
ARL2BP	0.03	-0.717	0.164
ARL3	0.014	-0.814	0.118
ARL4A	0.114	-0.623	0.346
ARL4C	0.006	-0.992	0.081
ARL4D	0.012	-0.965	0.108
ARL5A	0.972	-0.024	0.988
ARL5B	0.002	-0.989	0.054
ARL5C	0.51	0.166	0.759
ARL6	0.026	-0.578	0.153
ARL6IP1	0.042	-0.627	0.195
ARL6IP5	0.004	-0.774	0.074
ARL6IP6	0.286	0.74	0.596
ARL8A	0.015	-1.111	0.12
ARL9	0.023	-0.776	0.144
ARLNC1	0.645	-0.193	0.833
ARMC1	0.019	-0.731	0.133
ARMC10	0.071	-0.705	0.259
ARMC2	0.298	-0.287	0.609
ARMC3	0.405	1.354	0.697
ARMC6	0	-1.211	0.034
ARMC7	0.012	-1.198	0.109
ARMC8	0.009	-1.151	0.094
ARMCX1	0.016	-0.843	0.123
ARMCX2	0.002	-1.218	0.057
ARMCX3	0.001	-1.319	0.048
ARMCX3.AS1	0.43	0.475	0.713
ARMCX4	0.153	-0.548	0.414
ARMCX6	0.645	0.354	0.833
ARMH1	0.339	0.494	0.647
ARMH2	0.666	-0.41	0.845
ARMH3	0.4	-0.388	0.695
ARMH4	0.038	-0.781	0.184
ARMS2	0.389	0.74	0.687
ARMT1	0.051	-0.636	0.215
ARNILA	0.009	-0.745	0.098
ARNT	0.277	-0.551	0.585
ARNT2	0.001	-1.182	0.048
ARNTL2	0.045	-0.647	0.202
ARPC1A	0.001	-1.151	0.05
ARPC1B	0.441	0.963	0.72
ARPC2	0.008	-0.641	0.093
ARPC3	0.101	-0.513	0.32
ARPC5	0.169	-0.453	0.439
ARPC5L	0.013	-0.642	0.111
ARPIN	0.648	0.346	0.834
ARR3	0.578	-0.977	0.797
ARRB1	0.231	-0.394	0.529
ARRB2	0.131	-0.52	0.376
ARRDC1	0.207	-0.51	0.497
ARRDC1.AS1	0.525	-0.258	0.767
ARRDC3	0.741	0.16	0.884
ARRDC3.AS1	0.109	-0.658	0.336
ARRDC4	0.38	1.188	0.679
ARRDC5	0.231	0.771	0.53
ARSA	0.559	-0.247	0.786
ARSB	0.98	0.01	0.992
ARSD	0.418	0.637	0.705
ARSD.AS1	0.359	0.814	0.662
ARSF	0.695	0.139	0.86
ARSH	0.014	-4.599	0.118
ARSI	0.628	0.214	0.825
ARSJ	0.636	-0.202	0.829
ARSK	0.426	-0.25	0.711
ART1	0.924	-0.053	0.967
ART4	0.48	0.822	0.742
ART5	0.575	-0.375	0.795
ARTN	0.62	-0.231	0.821
ARV1	0.008	-0.815	0.092
ARVCF	0.937	0.047	0.973
ARX	0.014	-0.926	0.118
AS3MT	0.87	0.035	0.946
ASAP1	0.057	-0.564	0.23
ASAP1.IT2	0.314	-0.313	0.627
ASAP2	0.124	-0.82	0.364
ASAP3	0.362	0.627	0.664
ASB1	0.028	-0.853	0.158
ASB11	0.565	0.415	0.789
ASB12	0.018	-1.064	0.13
ASB13	0.001	-1.214	0.045
ASB14	0.202	1.069	0.489
ASB15	0.175	-3.776	0.448
ASB15.AS1	0.059	-3.782	0.234
ASB16	0.996	-0.002	0.999
ASB16.AS1	0.566	-0.367	0.79
ASB18	0.94	-0.039	0.974
ASB2	0.009	-0.78	0.095
ASB3	0.077	-0.458	0.272
ASB4	0.719	-0.089	0.872
ASB5	0.08	-0.707	0.28
ASB6	0.002	-0.977	0.061
ASB7	0.058	-0.607	0.231
ASB8	0.001	-1.32	0.053
ASB9	0.489	-0.232	0.747
ASCC1	0.672	-0.164	0.848
ASCC2	0.48	0.253	0.742
ASCC3	0.09	-0.741	0.3
ASCL1	0.728	0.221	0.877
ASF1A	0.508	-0.194	0.758
ASF1B	0.855	0.152	0.94
ASGR1	0.101	-0.601	0.321
ASGR2	0.064	-0.559	0.245
ASH1L.AS1	0.321	-0.448	0.632
ASH1L.IT1	0.062	-0.76	0.241
ASH2L	0.002	-0.974	0.063
ASIC1	0.021	-0.754	0.138
ASIC3	0.902	-0.059	0.958
ASL	0.055	-0.658	0.225
ASMT	0.709	-0.122	0.867
ASMTL	0.419	-0.274	0.706
ASMTL.AS1	0.164	-0.516	0.431
ASNS	0.003	-0.898	0.066
ASNSD1	0.008	-1.062	0.09
ASPA	0.159	0.769	0.424
ASPDH	0.146	-0.374	0.404
ASPG	0.209	-0.548	0.499
ASPH	0.115	-0.463	0.348
ASPHD1	0.183	-0.351	0.461
ASPHD2	0.014	-0.692	0.116
ASPN	0.249	1.111	0.552
ASPSCR1	0.133	-0.637	0.381
ASRGL1	0.343	-0.341	0.65
ASS1	0.001	-1.14	0.048
ASTN1	0.007	-0.925	0.087
ASXL1	0.651	-0.268	0.836
ASXL3.DT	0.154	-0.791	0.416
ATAD2	0.507	-0.278	0.757
ATAD2B	0.888	-0.063	0.953
ATAD3A	0.002	-1.216	0.061
ATAD3B	0.389	-0.184	0.687
ATAD3C	0.427	0.373	0.711
ATAD5	0.922	0.033	0.966
ATAT1	0.064	-0.67	0.245
ATCAY	0.019	-0.582	0.131
ATE1.AS1	0.475	0.481	0.74
ATF1	0.946	-0.029	0.977
ATF2	0.007	-1.133	0.087
ATF3	0.488	0.73	0.747
ATF6B	0.131	-0.768	0.376
ATF7	0.503	0.654	0.755
ATF7IP2	0.633	-0.179	0.827
ATG10	0.336	-0.445	0.644
ATG10.IT1	0.491	0.161	0.749
ATG12	0.542	-0.232	0.776
ATG14	0.314	-0.317	0.627
ATG16L1	0.005	-0.775	0.077
ATG16L2	0.777	0.167	0.901
ATG2A	0.304	-0.534	0.615
ATG2B	0.02	-0.878	0.136
ATG3	0.186	-0.456	0.464
ATG4A	0.777	-0.149	0.901
ATG4B	0.059	-0.945	0.234
ATG4C	0.604	0.134	0.812
ATG4D	0.016	-0.663	0.122
ATG5	0.002	-0.96	0.062
ATG7	0.009	-0.94	0.099
ATG9A	0.001	-1.105	0.047
ATG9B	0.019	-0.908	0.134
ATIC	0.079	-0.637	0.278
ATL2	0.005	-1.184	0.078
ATL3	0.484	0.616	0.745
ATMIN	0.003	-0.853	0.069
ATN1	0.211	-0.394	0.502
ATOH1	0.054	2.284	0.221
ATOH7	0.117	-0.5	0.353
ATOH8	0.319	0.568	0.631
ATOX1	0.241	-0.33	0.543
ATP10A	0.916	0.031	0.963
ATP10B	0.4	0.396	0.694
ATP10D	0.502	0.337	0.754
ATP11A.AS1	0.496	-0.574	0.75
ATP11B	0.338	-0.289	0.646
ATP13A1	0.397	-0.309	0.692
ATP13A4	0.646	0.202	0.833
ATP13A4.AS1	0.529	0.465	0.77
ATP13A5	0.649	0.222	0.835
ATP13A5.AS1	0.737	0.099	0.882
ATP1A1	0.002	-0.786	0.062
ATP1A2	0.893	0.047	0.955
ATP1A3	0.015	-0.656	0.118
ATP1A4	0.412	-0.339	0.702
ATP1B1	0.002	-0.782	0.057
ATP1B2	0.542	0.255	0.776
ATP1B3	0.002	-1.132	0.061
ATP1B3.AS1	0.516	-0.873	0.762
ATP1B4	0.706	-0.185	0.866
ATP23	0.014	-1.019	0.118
ATP2A1	0.834	-0.116	0.928
ATP2A1.AS1	0.151	-0.577	0.411
ATP2A3	0.977	-0.016	0.99
ATP2B1.AS1	0.04	-0.552	0.19
ATP2B2	0.037	-0.638	0.181
ATP2B2.IT1	0.714	0.178	0.869
ATP2B2.IT2	0.195	-0.489	0.478
ATP2C2.AS1	0.564	-0.157	0.789
ATP4A	0.513	-0.378	0.761
ATP5F1A	0.003	-0.889	0.063
ATP5F1B	0.003	-0.835	0.065
ATP5F1C	0.002	-0.954	0.061
ATP5F1D	0.05	-0.85	0.214
ATP5F1E	0.452	-0.34	0.727
ATP5IF1	0.015	-0.74	0.118
ATP5MC1	0.02	-0.708	0.135
ATP5MC2	0.318	-0.448	0.629
ATP5ME	0.277	-0.333	0.585
ATP5MF	0.061	-0.639	0.238
ATP5MG	0.012	-0.784	0.107
ATP5MGL	0.431	0.215	0.714
ATP5MJ	0.082	-0.437	0.283
ATP5MK	0.061	-0.562	0.238
ATP5PB	0.004	-0.868	0.07
ATP5PD	0.006	-0.796	0.083
ATP5PO	0.009	-0.793	0.099
ATP6AP2	0.001	-1.282	0.048
ATP6V0A4	0.221	0.29	0.516
ATP6V0B	0	-1.439	0.03
ATP6V0C	0.043	-0.622	0.196
ATP6V0D1	0.006	-0.975	0.085
ATP6V0D1.DT	0.236	-0.395	0.537
ATP6V0D2	0.997	-0.005	0.999
ATP6V0E1	0.51	0.5	0.759
ATP6V0E2.AS1	0.878	-0.09	0.948
ATP6V1A	0.022	-0.622	0.14
ATP6V1B1	0.174	0.948	0.446
ATP6V1B1.AS1	0.43	-0.296	0.713
ATP6V1B2	0.009	-0.806	0.098
ATP6V1C1	0.008	-0.755	0.092
ATP6V1C2	0.95	-0.035	0.979
ATP6V1D	0.007	-0.858	0.088
ATP6V1E1	0.01	-0.668	0.101
ATP6V1E2	0.2	-0.406	0.485
ATP6V1F	0.028	-0.68	0.156
ATP6V1FNB	0.315	-0.317	0.627
ATP6V1H	0.083	-0.643	0.287
ATP7B	0.42	-0.32	0.706
ATP8A1	0.078	-0.546	0.275
ATP8B1	0.069	-0.747	0.256
ATP8B3	0.866	0.079	0.945
ATP8B4	0.876	0.112	0.948
ATP9A	0.005	-0.817	0.08
ATP9B	0.73	-0.119	0.878
ATPAF1	0.026	-0.594	0.152
ATPAF2	0.209	-0.399	0.499
ATPSCKMT	0.021	-0.897	0.138
ATR	0.03	-0.687	0.163
ATRAID	0.871	-0.117	0.946
ATRN	0	-1.053	0.043
ATRNL1	0.177	-0.348	0.452
ATXN1.AS1	0.051	-0.581	0.217
ATXN10	0.001	-1.467	0.048
ATXN2	0.02	-0.9	0.135
ATXN2.AS	0.059	-0.713	0.234
ATXN3	0.025	-0.779	0.148
ATXN7L3B	0.002	-0.845	0.061
AUH	0.103	-0.771	0.325
AUNIP	0.052	-0.642	0.218
AUP1	0.391	-0.367	0.689
AURKAIP1	0.008	-0.994	0.09
AURKB	0.156	0.98	0.418
AURKC	0.971	-0.015	0.988
AUTS2	0.68	-0.171	0.852
AVIL	0.726	0.141	0.876
AVL9	0.008	-0.761	0.093
AVP	0.717	-0.289	0.871
AVPI1	0.013	-0.829	0.112
AVPR1A	0.662	0.135	0.842
AVPR1B	0.047	-1.132	0.207
AVPR2	0.045	-1.63	0.202
AWAT2	0.211	-0.637	0.502
AXDND1	0.209	-0.559	0.499
AXIN1	0.101	-0.954	0.321
AXIN2	0.539	-0.276	0.774
AXL	0.498	0.359	0.751
AZGP1	0.183	-0.402	0.462
AZI2	0.002	-1.401	0.057
AZIN2	0.282	-0.441	0.591
AZU1	0.837	0.081	0.929
B3GALNT1	0.005	-1.06	0.078
B3GALT1	0.049	-0.525	0.213
B3GALT1.AS1	0.338	-0.805	0.646
B3GALT2	0.135	-0.692	0.384
B3GALT4	0.923	-0.056	0.966
B3GALT5.AS1	0.624	0.407	0.823
B3GALT6	0.002	-1.169	0.057
B3GALT9	0.787	0.152	0.906
B3GAT1	0.139	-0.39	0.392
B3GAT1.DT	0.277	-0.391	0.585
B3GAT2	0.421	0.848	0.707
B3GAT3	0.001	-1.266	0.053
B3GLCT	0.985	0.008	0.994
B3GNT2	0.009	-1.312	0.099
B3GNT3	0.069	-2.378	0.256
B3GNT4	0.092	-0.522	0.303
B3GNT5	0.569	-0.32	0.792
B3GNT6	0.132	0.641	0.378
B3GNT7	0.884	-0.065	0.951
B3GNT8	0.306	0.459	0.618
B3GNT9	0.509	0.589	0.759
B3GNTL1	0.166	-0.498	0.435
B4GALNT1	0.065	-0.495	0.248
B4GALNT2	0.026	-1.293	0.153
B4GALNT3	0.484	-0.215	0.745
B4GALNT4	0.069	-0.787	0.256
B4GALT1.AS1	0.75	0.131	0.888
B4GALT3	0.002	-1.334	0.055
B4GALT4	0.73	-0.163	0.878
B4GALT5	0.007	-0.864	0.087
B4GALT7	0.095	-0.643	0.309
B4GAT1	0.014	-0.744	0.118
BAALC	0.739	-0.116	0.884
BAALC.AS1	0.77	0.112	0.897
BAALC.AS2	0.652	0.21	0.837
BABAM1	0.012	-0.775	0.108
BACE1.AS	0.113	-0.655	0.344
BACE2	0.494	0.388	0.75
BACE2.IT1	0.091	1.284	0.302
BACH1	0.24	-0.555	0.541
BACH1.AS1	0.224	0.901	0.52
BACH1.IT1	0.857	0.098	0.941
BACH1.IT2	0.473	-0.303	0.739
BACH1.IT3	0.771	-0.218	0.898
BACH2	0.3	-0.308	0.612
BAG2	0.087	-0.397	0.295
BAG3	0.391	0.37	0.688
BAG4	0.022	-0.635	0.142
BAHD1	0.01	-0.848	0.1
BAIAP2.DT	0.003	-1.102	0.07
BAIAP2L1	0.831	0.08	0.927
BAIAP3	0.381	-0.34	0.68
BAK1	0.138	-0.577	0.391
BAMBI	0.666	0.355	0.845
BANF1	0.115	-0.517	0.347
BANK1	0.655	0.321	0.838
BAP1	0.059	-0.498	0.234
BARD1	0.933	0.045	0.971
BARHL2	0.806	-0.134	0.915
BARX1	0.866	0.112	0.945
BARX2	0.224	-0.692	0.52
BASP1	0.029	-0.573	0.161
BASP1.AS1	0.035	-0.551	0.176
BATF	0.141	1.075	0.396
BATF2	0.311	0.858	0.623
BATF3	0.921	-0.041	0.966
BAX	0.802	0.135	0.914
BAZ1A	0.605	0.387	0.813
BAZ1B	0.051	-0.87	0.216
BAZ2B	0.415	0.577	0.704
BBC3	0.05	-0.916	0.214
BBIP1	0.666	-0.196	0.845
BBOF1	0.449	-0.318	0.725
BBOX1	0.342	0.612	0.648
BBOX1.AS1	0.193	-0.595	0.476
BBS1	0.426	-0.23	0.711
BBS10	0.022	-0.817	0.14
BBS12	0.083	-0.454	0.287
BBS4	0.61	-0.247	0.816
BBS5	0.002	-1.382	0.057
BBS7	0.022	-0.77	0.14
BBS7.DT	0.316	0.524	0.628
BBS9	0.971	0.02	0.988
BBX	0.792	0.091	0.909
BCAM	0.945	0.033	0.976
BCAN	0.364	0.424	0.666
BCAN.AS1	0.542	0.422	0.776
BCAP31	0.004	-1.063	0.07
BCAR1	0.121	-0.803	0.359
BCAR3	0.87	0.082	0.946
BCAR3.AS1	0.803	-0.143	0.914
BCAR4	0.277	-1.401	0.585
BCAS1	0.092	0.524	0.303
BCAS2	0.003	-1.089	0.063
BCAT1	0.005	-0.818	0.08
BCAT2	0.515	-0.262	0.762
BCCIP	0.003	-1.08	0.065
BCDIN3D	0.987	-0.006	0.995
BCDIN3D.AS1	0.046	-0.618	0.204
BCHE	0.702	-0.135	0.864
BCKDHA	0.057	-0.597	0.229
BCKDHB	0.528	0.552	0.769
BCKDK	0.037	-0.636	0.181
BCL10	0.409	-0.315	0.7
BCL11A	0.102	-0.434	0.322
BCL11B	0.091	-0.733	0.303
BCL2L1.AS1	0.316	-1.825	0.628
BCL2L10	0.031	-0.7	0.166
BCL2L11	0.392	0.524	0.689
BCL2L13	0.031	-0.744	0.165
BCL2L14	0.379	0.877	0.678
BCL2L15	0.149	-0.692	0.407
BCL3	0.603	0.219	0.812
BCL6	0.459	0.478	0.732
BCL6B	0.967	0.021	0.987
BCL7A	0.017	-0.618	0.126
BCL7B	0.028	-0.766	0.159
BCLAF1	0.002	-1.202	0.059
BCLAF3	0.155	-0.425	0.417
BCO1	0.609	0.188	0.815
BCO2	0.251	-0.413	0.553
BCR	0.083	-0.709	0.287
BCS1L	0.249	-0.339	0.552
BCYRN1	0.967	0.014	0.987
BDH1	0.062	-0.437	0.241
BDH2	0.564	0.458	0.789
BDKRB1	0.535	-0.311	0.772
BDNF.AS	0.808	0.107	0.916
BDP1	0.003	-0.84	0.069
BEAN1	0.185	-0.38	0.464
BECN1	0	-1.732	0.024
BEND2	0.144	1.547	0.4
BEND4	0.007	-0.943	0.087
BEND5	0.024	-0.846	0.145
BEND6	0.186	-0.393	0.465
BEST1	0.338	0.651	0.646
BEST2	0.174	-0.601	0.446
BEST3	0.782	0.141	0.903
BEST4	0.387	-0.361	0.686
BET1	0.678	0.096	0.851
BET1L	0.032	-0.925	0.169
BEX1	0.028	-0.624	0.158
BEX3	0.007	-0.715	0.089
BEX4	0.027	-0.693	0.155
BEX5	0.045	-0.501	0.2
BFAR	0.05	-0.693	0.213
BFSP1	0.036	-0.784	0.178
BFSP2	0.219	-0.711	0.513
BFSP2.AS1	0.781	-0.341	0.903
BGLAP	0.706	-0.097	0.866
BGN	0.326	1.073	0.637
BHLHB9	0.035	-0.791	0.176
BHLHE22	0.571	-0.346	0.793
BHLHE23	0.316	-0.984	0.628
BHLHE40	0.007	-1.053	0.087
BHLHE40.AS1	0.177	-0.397	0.451
BHLHE41	0.709	-0.222	0.868
BHMT	0.126	-0.702	0.366
BHMT2	0.471	0.363	0.738
BICC1	0.252	-0.4	0.555
BICD1	0.839	0.155	0.93
BICD2	0.004	-1.072	0.075
BICDL1	0.06	-0.457	0.235
BICDL2	0.261	-0.364	0.566
BICRAL	0.006	-1.136	0.083
BIK	0.738	0.299	0.883
BIN1	0.468	-0.316	0.736
BIN2	0.495	0.387	0.75
BIN3	0.01	-0.984	0.101
BIRC3	0.379	0.385	0.678
BIRC5	0.172	0.624	0.443
BIRC6	0.107	-0.495	0.333
BIRC6.AS2	0.796	0.119	0.91
BIRC7	0.946	-0.036	0.977
BISPR	0.682	0.315	0.853
BIVM	0.03	-0.694	0.163
BLACAT1	0.275	-0.507	0.582
BLCAP	0.021	-0.702	0.137
BLID	0.388	0.556	0.686
BLK	0.076	-1.428	0.27
BLMH	0.749	-0.106	0.888
BLNK	0.63	0.323	0.825
BLOC1S1	0.535	-0.293	0.773
BLOC1S2	0.013	-0.767	0.115
BLOC1S3	0.077	-0.565	0.274
BLOC1S4	0.038	-0.793	0.184
BLOC1S5	0.647	0.167	0.834
BLOC1S6	0.003	-0.866	0.063
BLVRA	0.003	-1.316	0.064
BLVRB	0.427	-0.352	0.711
BLZF1	0.039	-0.461	0.186
BMERB1	0.016	-0.634	0.123
BMF	0.676	0.224	0.849
BMI1	0.116	-0.731	0.351
BMP2	0.406	0.596	0.698
BMP4	0.941	-0.036	0.975
BMP5	0.363	-0.562	0.664
BMP6	0.992	-0.003	0.997
BMP7	0.528	0.438	0.769
BMP8A	0.154	-0.379	0.416
BMP8B	0.147	0.895	0.405
BMPER	0.39	-0.28	0.687
BMPR1A	0.537	0.427	0.773
BMPR1B	0.45	0.391	0.726
BMPR1B.DT	0.611	0.34	0.816
BMPR2	0.035	-0.786	0.176
BMS1	0.003	-1.193	0.063
BMT2	0.217	-0.471	0.511
BMX	0.852	-0.091	0.938
BNC2	0.507	0.457	0.758
BNIP2	0.721	0.269	0.873
BNIP3	0.007	-0.831	0.087
BNIP3L	0.089	-0.837	0.298
BNIP5	0.614	-0.183	0.818
BNIPL	0.116	1.08	0.35
BOD1	0.005	-0.638	0.077
BOD1L1	0.149	-0.692	0.407
BOD1L2	0.939	-0.085	0.974
BOK	0.677	0.113	0.85
BOK.AS1	0.117	-0.832	0.351
BOLA1	0.074	-0.739	0.267
BOLA2	0.133	-0.733	0.381
BOLA2B	0.639	-0.119	0.831
BOLA3	0.082	-0.495	0.283
BOP1	0.079	-0.963	0.278
BORA	0.704	-0.166	0.865
BORCS5	0.065	-1.008	0.247
BORCS6	0.005	-0.892	0.078
BORCS7	0.068	-0.612	0.254
BORCS8	0.003	-1.219	0.066
BPGM	0.006	-1.262	0.083
BPHL	0.032	-0.719	0.168
BPI	0.627	-0.167	0.825
BPIFB1	0.294	1.339	0.605
BPNT1	0.067	-0.639	0.252
BPNT2	0.003	-1.13	0.07
BPTF	0.398	-0.398	0.693
BRAP	0	-1.627	0.036
BRAT1	0.247	-0.564	0.55
BRCA1	0.553	0.36	0.783
BRD1	0.005	-0.792	0.078
BRD3	0.401	-0.288	0.695
BRD3OS	0.035	-0.793	0.175
BRD9	0.326	-0.428	0.637
BRF1	0.061	-0.77	0.238
BRF2	0.001	-1.271	0.05
BRI3	0.979	-0.01	0.991
BRI3BP	0.007	-0.742	0.086
BRINP1	0.009	-1.109	0.096
BRINP2	0.014	-0.684	0.116
BRINP3	0.116	-0.607	0.349
BRIX1	0.001	-1.166	0.052
BRK1	0.004	-0.949	0.072
BRME1	0.609	0.249	0.815
BRMS1	0.156	-0.631	0.418
BRMS1L	0.101	-0.464	0.321
BROX	0.33	-0.369	0.639
BRPF3	0.038	-0.609	0.183
BRS3	0.903	-0.133	0.958
BRSK1	0.275	-0.268	0.583
BRSK2	0.056	-0.474	0.228
BRWD1.AS1	0.575	-0.195	0.795
BRWD1.AS2	0.55	-0.186	0.781
BRWD1.IT1	0.544	0.196	0.777
BRWD3	0.197	-0.468	0.482
BSG.AS1	0.165	0.543	0.432
BSN	0.059	-0.495	0.234
BSN.DT	0.186	-0.516	0.465
BSND	0.165	-0.545	0.433
BSPH1	0.786	0.327	0.905
BSPRY	0.373	-0.25	0.673
BST1	0.782	0.126	0.903
BTAF1	0.393	-0.326	0.689
BTBD1	0	-1.084	0.031
BTBD11	0.005	-0.808	0.078
BTBD16	0.511	0.273	0.76
BTBD17	0.814	-0.082	0.919
BTBD19	0.879	0.093	0.949
BTBD2	0.175	-0.361	0.448
BTBD3	0.05	-0.716	0.215
BTBD7	0.775	-0.131	0.9
BTBD9	0.039	-0.552	0.186
BTC	0.676	-0.164	0.85
BTD	0.89	0.076	0.954
BTF3.DT	0.43	0.332	0.713
BTF3L4	0.004	-0.808	0.075
BTG1	0.929	-0.035	0.969
BTG2	0.84	0.146	0.931
BTG3	0.221	-0.366	0.517
BTG3.AS1	0.754	0.129	0.89
BTG4	0.303	-0.839	0.615
BTK	0.617	0.385	0.819
BTLA	0.667	0.232	0.845
BTN2A1	0.002	-0.96	0.057
BTN2A2	0.365	0.712	0.666
BTN3A1	0.412	0.668	0.702
BTN3A2	0.356	0.783	0.659
BTN3A3	0.528	0.47	0.769
BTNL2	0.12	-1.016	0.356
BTNL3	0.042	-4.97	0.194
BTNL8	0.033	-1.217	0.171
BTNL9	0.259	-0.401	0.563
BTRC	0.012	-0.797	0.11
BUB1	0.478	0.582	0.742
BUB1B	0.106	-0.807	0.331
BUB3	0.21	-0.443	0.501
BUD13	0.394	-0.366	0.69
BUD23	0.173	-0.524	0.445
BUD31	0.002	-0.939	0.062
BVES	0.866	-0.106	0.945
BVES.AS1	0.69	-0.179	0.857
BYSL	0.002	-1.118	0.06
BZW1	0.01	-1.115	0.102
BZW1.AS1	0.552	-0.625	0.782
BZW2	0.003	-0.791	0.063
C10orf105	0.415	1.169	0.703
C10orf120	0.676	0.905	0.85
C10orf143	0.905	0.046	0.958
C10orf53	0.984	-0.009	0.994
C10orf62	0.642	0.264	0.833
C10orf67	0.443	-0.362	0.722
C10orf82	0.197	-0.453	0.482
C10orf88	0.03	-0.793	0.163
C10orf95	0.199	-0.417	0.484
C10orf95.AS1	0.217	-0.381	0.511
C11orf1	0.806	0.092	0.915
C11orf21	0.534	-0.315	0.772
C11orf24	0.135	-0.588	0.384
C11orf49	0.005	-1.028	0.08
C11orf52	0.285	0.762	0.594
C11orf58	0.016	-0.707	0.123
C11orf65	0.195	0.528	0.478
C11orf68	0.008	-0.786	0.091
C11orf71	0.863	-0.075	0.944
C11orf87	0.035	-0.524	0.175
C11orf91	0.444	-0.332	0.722
C11orf94	0.615	0.242	0.818
C11orf96	0.648	-0.168	0.834
C11orf97	0.055	-0.676	0.225
C11orf98	0.004	-1.279	0.073
C12orf29	0.157	-0.442	0.42
C12orf4	0.003	-0.881	0.069
C12orf40	0.674	0.231	0.848
C12orf43	0.011	-0.73	0.106
C12orf50	0.534	-0.253	0.772
C12orf56	0.61	0.37	0.815
C12orf57	0.04	-0.632	0.188
C12orf60	0.478	0.352	0.742
C12orf73	0.32	-0.261	0.631
C12orf75	0.444	-0.267	0.722
C12orf76	0.033	-0.849	0.17
C13orf42	0.51	0.52	0.759
C13orf46	0.501	-0.291	0.753
C14orf119	0.289	-0.502	0.6
C14orf28	0.12	-0.698	0.357
C14orf39	0.702	0.367	0.864
C14orf93	0.581	0.315	0.798
C15orf39	0.953	0.025	0.98
C15orf40	0.953	0.025	0.98
C15orf61	0.046	-0.551	0.203
C15orf62	0.109	-0.622	0.337
C15orf65	0.068	-0.907	0.253
C16orf54	0.486	0.388	0.746
C16orf72	0.003	-0.789	0.069
C16orf74	0.555	0.278	0.783
C16orf86	0.867	0.082	0.945
C16orf87	0.051	-0.615	0.215
C16orf91	0.008	-1.156	0.09
C16orf95	0.418	-0.335	0.705
C16orf95.DT	0.442	0.536	0.72
C17orf100	0.022	-1.015	0.141
C17orf107	0.272	-0.33	0.578
C17orf113	0.895	0.061	0.956
C17orf114	0.219	0.515	0.513
C17orf49	0.019	-0.765	0.133
C17orf50	0.549	-0.298	0.781
C17orf64	0.145	-1.03	0.402
C17orf67	0.638	-0.185	0.831
C17orf75	0.025	-0.762	0.148
C17orf97	0.782	-0.131	0.903
C17orf99	0.638	0.323	0.831
C18orf21	0	-1.573	0.031
C18orf25	0.005	-1.195	0.078
C18orf54	0.555	0.305	0.783
C18orf63	0.88	-0.194	0.95
C19orf18	0.365	0.349	0.666
C19orf25	0.043	-0.737	0.197
C19orf33	0.805	-0.216	0.915
C19orf38	0.792	0.205	0.909
C19orf44	0.555	0.266	0.784
C19orf53	0.444	-0.254	0.722
C19orf54	0.359	0.703	0.662
C19orf67	0.627	-0.386	0.825
C19orf73	0.293	-0.426	0.603
C19orf81	0.295	0.39	0.606
C19orf84	0.943	0.05	0.975
C1GALT1	0.244	-0.542	0.547
C1GALT1C1	0.042	-0.739	0.193
C1GALT1C1L	0.025	0.932	0.148
C1orf105	0.754	0.254	0.89
C1orf112	0.444	0.444	0.722
C1orf115	0.022	-0.555	0.141
C1orf116	0.998	0.001	0.999
C1orf122	0.015	-1.123	0.118
C1orf127	0.503	0.35	0.755
C1orf131	0.56	-0.265	0.786
C1orf146	0.916	0.062	0.963
C1orf167	0.407	-0.513	0.699
C1orf185	0.864	-0.204	0.944
C1orf198	0.358	0.979	0.661
C1orf21.DT	0.464	0.28	0.734
C1orf210	0.697	0.21	0.861
C1orf216	0.037	-0.542	0.181
C1orf226	0.382	0.511	0.681
C1orf35	0.125	-0.544	0.365
C1orf50	0.058	-0.624	0.231
C1orf52	0.03	-0.852	0.162
C1orf53	0.02	-0.956	0.136
C1orf54	0.962	-0.025	0.985
C1orf56	0.771	-0.102	0.898
C1orf74	0.005	-0.951	0.076
C1orf87	0.369	2.569	0.669
C1orf94	0.389	0.683	0.687
C1QA	0.418	0.911	0.705
C1QBP	0.002	-0.797	0.062
C1QC	0.439	0.756	0.719
C1QL1	0.371	0.91	0.671
C1QL2	0.759	-0.104	0.892
C1QL3	0.229	-0.376	0.527
C1QL4	0.46	0.628	0.732
C1QTNF1	0.403	0.511	0.696
C1QTNF1.AS1	0.85	0.106	0.937
C1QTNF12	0.755	-0.108	0.89
C1QTNF2	0.069	-0.74	0.255
C1QTNF4	0.076	-0.564	0.27
C1QTNF5	0.5	0.485	0.752
C1QTNF6	0.254	0.684	0.557
C1QTNF7.AS1	0.992	-0.006	0.997
C1QTNF8	0.274	0.894	0.581
C1QTNF9	0.555	0.441	0.784
C1QTNF9B	0.686	-0.152	0.855
C1R	0.444	0.944	0.722
C1RL.AS1	0.826	0.211	0.924
C1S	0.398	0.83	0.693
C2	0.484	0.5	0.745
C20orf144	0.449	0.425	0.725
C20orf202	0.963	0.016	0.985
C20orf27	0.004	-0.973	0.075
C20orf96	0.856	-0.105	0.94
C21orf58	0.617	0.288	0.819
C21orf62	0.387	1.411	0.686
C21orf62.AS1	0.611	0.437	0.816
C21orf91	0.219	0.683	0.513
C21orf91.OT1	0.69	0.406	0.857
C22orf15	0.41	0.674	0.701
C22orf23	0.294	0.324	0.605
C22orf42	0.057	-1.48	0.23
C2CD2	0.717	-0.154	0.871
C2CD4A	0.809	-0.092	0.916
C2CD4B	0.855	-0.106	0.94
C2CD4C	0.024	-0.688	0.147
C2CD4D	0.703	-0.117	0.864
C2CD4D.AS1	0.296	-0.314	0.607
C2CD6	0.902	0.045	0.958
C2orf16	0.433	0.311	0.715
C2orf27A	0.18	-0.4	0.456
C2orf49	0.025	-0.897	0.148
C2orf49.DT	0.226	-0.369	0.523
C2orf50	0.059	-0.691	0.235
C2orf68	0.35	0.737	0.654
C2orf69	0.013	-0.71	0.113
C2orf72	0.011	-0.843	0.106
C2orf73	0.267	0.686	0.573
C2orf76	0.74	-0.197	0.884
C2orf80	0.01	-0.663	0.101
C2orf88	0.375	1.276	0.674
C2orf92	0.948	-0.024	0.978
C3	0.441	0.786	0.72
C3AR1	0.749	0.251	0.888
C3orf18	0.002	-0.85	0.062
C3orf20	0.944	-0.022	0.976
C3orf22	0.825	0.154	0.924
C3orf33	0.005	-1.13	0.078
C3orf38	0.542	-0.237	0.776
C3orf62	0.313	-0.378	0.625
C3orf70	0.71	-0.131	0.868
C4A	0.379	1.165	0.678
C4B	0.372	1.15	0.672
C4BPB	0.105	1.245	0.329
C4orf19	0.87	0.084	0.946
C4orf3	0.002	-0.707	0.058
C4orf33	0.357	-0.302	0.66
C4orf36	0.399	-0.283	0.694
C4orf45	0.795	-0.094	0.91
C4orf46	0.653	-0.125	0.837
C4orf50	0.04	-0.515	0.189
C5	0.74	0.155	0.884
C5AR1	0.441	0.755	0.72
C5AR2	0.682	-0.202	0.853
C5orf15	0.378	-0.29	0.677
C5orf22	0.1	-0.545	0.32
C5orf24	0.031	-0.627	0.164
C5orf34	0.027	-0.936	0.156
C5orf34.AS1	0.805	0.105	0.915
C5orf47	0.135	-0.657	0.384
C5orf49	0.504	0.66	0.756
C5orf51	0.117	-0.676	0.352
C5orf52	0.479	0.515	0.742
C5orf58	0.296	2.196	0.607
C5orf60	0.829	-0.146	0.926
C6orf118	0.402	1.286	0.696
C6orf120	0.003	-0.814	0.063
C6orf132	0.642	0.315	0.833
C6orf136	0.022	-0.657	0.141
C6orf141	0.653	-0.176	0.837
C6orf163	0.14	-0.45	0.394
C6orf223	0.905	0.064	0.958
C6orf226	0.182	0.381	0.458
C6orf47	0.549	-0.299	0.78
C6orf47.AS1	0.191	-1.361	0.473
C6orf58	0.365	-0.818	0.666
C6orf62	0.479	-0.435	0.742
C7	0.525	0.948	0.767
C7orf26	0.078	-0.815	0.275
C7orf31	0.705	0.143	0.866
C7orf50	0.011	-0.987	0.103
C7orf57	0.377	2.197	0.676
C7orf61	0.298	0.902	0.609
C8A	0.906	0.095	0.958
C8B	0.462	2.058	0.733
C8G	0.512	-0.214	0.76
C8orf33	0.001	-1.283	0.048
C8orf34	0.617	0.445	0.819
C8orf34.AS1	0.593	0.555	0.804
C8orf48	0.628	-0.144	0.825
C8orf58	0.627	0.214	0.824
C8orf76	0.026	-0.829	0.153
C8orf82	0.717	-0.134	0.871
C8orf88	0.408	0.575	0.7
C8orf89	0.722	0.19	0.874
C9	0.375	1.862	0.674
C9orf116	0.269	-0.46	0.575
C9orf131	0.061	-5.331	0.238
C9orf153	0.701	-0.175	0.863
C9orf24	0.123	-0.52	0.362
C9orf40	0	-1.453	0.041
C9orf50	0.862	-0.076	0.943
C9orf64	0.699	0.15	0.862
C9orf72	0.421	-0.297	0.707
C9orf78	0.002	-0.711	0.06
C9orf85	0.949	0.021	0.978
CA10	0.025	-0.585	0.149
CA11	0.166	-0.367	0.435
CA12	0.476	0.153	0.741
CA13	0.33	-0.291	0.638
CA14	0.513	-0.14	0.761
CA2	0.836	0.139	0.929
CA3	0.963	-0.019	0.985
CA3.AS1	0.62	0.275	0.821
CA4	0.01	-0.745	0.102
CA5A	0.867	-0.055	0.945
CA5B	0.801	-0.087	0.913
CA6	0.667	0.313	0.846
CA7	0.047	-0.527	0.207
CA8	0.537	0.185	0.773
CA9	0.697	0.25	0.86
CAAP1	0.243	-0.416	0.545
CAB39	0.001	-1.421	0.048
CAB39L	0.158	-0.641	0.423
CABIN1	0.116	-0.681	0.35
CABLES2	0.016	-0.749	0.123
CABP1	0.17	-0.426	0.44
CABP5	0.303	-1.164	0.615
CABP7	0.967	0.014	0.987
CACHD1	0.637	0.208	0.83
CACNA1B	0.093	-0.43	0.304
CACNA1C.AS1	0.4	0.252	0.694
CACNA1C.AS2	0.608	0.102	0.814
CACNA1C.IT1	0.941	0.033	0.975
CACNA1C.IT3	0.144	-0.542	0.4
CACNA1E	0.216	-0.42	0.509
CACNA1F	0.008	-1.009	0.093
CACNA1G	0.148	-0.584	0.407
CACNA1G.AS1	0.008	-1.4	0.09
CACNA1H	0.06	-0.84	0.236
CACNA1I	0.056	-0.599	0.227
CACNA2D1	0.004	-0.786	0.075
CACNA2D1.AS1	0.569	0.715	0.792
CACNA2D3	0.034	-0.548	0.172
CACNA2D4	0.294	0.591	0.605
CACNB1	0.031	-0.611	0.166
CACNB3	0.042	-0.572	0.194
CACNG1	0.803	-0.09	0.914
CACNG3	0.039	-0.554	0.185
CACNG4	0.608	-0.184	0.814
CACNG5	0.826	-0.077	0.924
CACTIN	0.093	-0.779	0.304
CACTIN.AS1	0.074	-0.794	0.266
CACUL1	0.056	-0.522	0.229
CACYBP	0.086	-0.687	0.291
CAD	0.766	-0.168	0.895
CADM3	0.017	-0.87	0.127
CADM3.AS1	0.944	-0.077	0.976
CADM4	0.554	-0.339	0.783
CADPS	0.045	-0.565	0.202
CADPS2	0.172	-0.471	0.444
CAGE1	0.303	0.573	0.615
CAHM	0.902	0.084	0.958
CALB1	0.007	-0.759	0.086
CALB2	0.145	-0.447	0.403
CALCB	0.422	0.274	0.708
CALCOCO1	0.01	-1.083	0.101
CALCRL	0.671	0.403	0.847
CALD1	0.689	0.317	0.857
CALHM1	0.013	-0.756	0.113
CALHM2	0.053	-0.691	0.22
CALHM3	0.754	-0.155	0.89
CALHM5	0.708	0.174	0.867
CALHM6	0.998	0.002	0.999
CALM1	0.04	-0.544	0.188
CALM3	0.021	-0.582	0.138
CALML3	0.746	0.16	0.887
CALML3.AS1	0.755	-0.119	0.89
CALML6	0.556	0.173	0.784
CALN1	0.082	-0.546	0.284
CALU	0.064	-0.619	0.246
CALY	0.023	-0.589	0.143
CAMK1	0.084	-0.615	0.289
CAMK1G	0.066	-0.477	0.249
CAMK2B	0.022	-0.599	0.142
CAMK2N1	0.118	-0.393	0.354
CAMK2N2	0.193	-0.342	0.476
CAMK4	0.039	-0.565	0.187
CAMKK1	0.029	-0.551	0.162
CAMKK2	0.019	-0.643	0.133
CAMKMT	0.394	-0.373	0.69
CAMKV	0.044	-0.543	0.198
CAMSAP1	0.002	-1.09	0.059
CAMSAP2	0.004	-0.829	0.07
CAMTA1	0.001	-1.382	0.052
CAMTA1.DT	0.953	-0.035	0.98
CAMTA1.IT1	0.709	0.185	0.868
CAMTA2	0.04	-0.565	0.188
CAMTA2.AS1	0.224	-0.412	0.521
CAND1	0.002	-0.869	0.06
CAND2	0.043	-0.503	0.195
CANT1	0.099	-0.657	0.317
CAP2	0.022	-0.584	0.141
CAPG	0.405	1.15	0.698
CAPN1	0.615	-0.256	0.818
CAPN10	0.066	-0.834	0.249
CAPN10.DT	0.875	0.062	0.948
CAPN11	0.585	-0.242	0.8
CAPN12	0.012	-1.111	0.108
CAPN13	0.346	0.49	0.651
CAPN14	0.845	-0.079	0.934
CAPN15	0.226	-0.407	0.522
CAPN2	0.438	0.465	0.718
CAPN3	0.553	0.219	0.783
CAPN5	0.87	0.102	0.946
CAPN6	0.069	-1.545	0.256
CAPN7	0.63	0.197	0.826
CAPN8	0.929	0.045	0.969
CAPN9	0.073	-1.022	0.265
CAPNS1	0.047	-0.683	0.207
CAPNS2	0.547	0.454	0.779
CAPRIN1	0.117	-0.444	0.351
CAPRIN2	0.084	-0.51	0.289
CAPS	0.436	1.183	0.717
CAPS2	0.332	-0.434	0.64
CAPSL	0.668	0.268	0.846
CAPZA1	0.453	-0.314	0.728
CAPZA2	0.002	-0.722	0.061
CAPZB	0.084	-0.586	0.288
CARD10	0.669	0.174	0.847
CARD14	0.534	0.256	0.772
CARD18	0.714	-0.261	0.87
CARD19	0.876	-0.087	0.948
CARD6	0.555	0.55	0.783
CARD8	0.557	0.473	0.785
CARD8.AS1	0.294	0.505	0.605
CARD9	0.654	0.324	0.837
CARF	0.982	0.007	0.992
CARHSP1	0.74	-0.145	0.884
CARHSP1.DT	0.931	-0.076	0.97
CARM1	0.017	-0.947	0.126
CARMAL	0.236	1.003	0.537
CARMIL1	0.298	-0.361	0.609
CARMIL2	0.153	-0.381	0.414
CARMIL3	0.814	-0.095	0.919
CARMN	0.869	-0.102	0.946
CARNMT1	0.254	-0.343	0.557
CARNMT1.AS1	0.072	-1.047	0.261
CARNS1	0.397	0.32	0.692
CARS2	0.092	-0.67	0.303
CARTPT	0.199	-0.623	0.484
CASC11	0.366	-0.468	0.666
CASC15	0.02	-0.847	0.134
CASC16	0.328	-2.453	0.638
CASC17	0.755	0.17	0.89
CASC18	0.378	-0.338	0.677
CASC19	0.757	0.204	0.891
CASC2	0.873	-0.088	0.947
CASC22	0.722	0.676	0.874
CASC23	0.242	2.309	0.544
CASC3	0.9	0.059	0.958
CASC6	0.185	-0.598	0.464
CASD1	0.01	-0.735	0.101
CASKIN1	0.116	-0.432	0.351
CASKIN2	0.96	-0.021	0.983
CASP1	0.749	0.257	0.888
CASP10	0.227	0.509	0.525
CASP12	0.754	-0.153	0.89
CASP2	0.33	-0.403	0.638
CASP3	0.211	-0.442	0.502
CASP4	0.405	0.823	0.698
CASP5	0.875	-0.117	0.948
CASP6	0.927	-0.033	0.968
CASP7	0.24	0.572	0.541
CASP8	0.429	0.892	0.713
CASP9	0.06	-0.678	0.235
CASQ1	0.073	-0.749	0.265
CASR	0.151	-0.753	0.41
CASTOR1	0.484	-0.231	0.745
CASTOR2	0.01	-0.978	0.101
CASZ1	0.951	-0.054	0.979
CAT	0.591	0.442	0.803
CATIP	0.383	1.24	0.682
CATIP.AS1	0.645	0.188	0.833
CATSPER1	0.709	0.245	0.867
CATSPER2	0.202	-0.447	0.489
CATSPER3	0.691	-0.098	0.857
CATSPER4	0.589	0.435	0.802
CATSPERB	0.441	-0.316	0.72
CATSPERD	0.458	0.243	0.732
CATSPERE	0.487	-0.277	0.747
CATSPERG	0.84	0.125	0.931
CATSPERZ	0.599	-0.15	0.809
CAV2	0.643	0.243	0.833
CAV3	0.267	-0.823	0.573
CAVIN1	0.489	1.017	0.748
CAVIN2	0.967	-0.018	0.987
CAVIN2.AS1	0.266	0.548	0.573
CAVIN3	0.259	-0.393	0.563
CAVIN4	0.101	-0.511	0.321
CBARP	0.036	-0.566	0.179
CBARP.DT	0.096	-0.735	0.31
CBFA2T2	0.108	-0.752	0.335
CBFA2T3	0.217	-0.458	0.511
CBFB	0.388	0.748	0.687
CBL	0.024	-1.023	0.145
CBLB	0.892	-0.081	0.955
CBLC	0.96	0.027	0.984
CBLL1	0.012	-0.868	0.107
CBLL2	0.189	0.631	0.47
CBLN1	0.197	-0.587	0.482
CBLN2	0.077	-0.631	0.274
CBLN3	0.514	0.397	0.761
CBLN4	0.023	-0.592	0.143
CBR1	0.495	0.528	0.75
CBR3	0.585	0.166	0.8
CBR3.AS1	0.914	-0.036	0.962
CBR4	0.243	-0.407	0.545
CBS	0.57	0.268	0.793
CBSL	0.556	-0.35	0.784
CBWD1	0.662	0.157	0.842
CBWD2	0	-1.448	0.031
CBX1	0.014	-1.009	0.118
CBX2	0.847	-0.079	0.935
CBX3	0.006	-0.862	0.081
CBX4	0.01	-0.882	0.101
CBX5	0.951	0.036	0.979
CBX6	0.059	-0.483	0.234
CBX7	0.023	-0.546	0.143
CBX8	0.365	-0.309	0.666
CBY1	0.603	-0.208	0.812
CBY3	0.763	-0.254	0.894
CCAR1	0.134	-0.345	0.383
CCAR2	0.005	-1.327	0.076
CCAT2	0.389	0.569	0.687
CCBE1	0.642	-0.212	0.833
CCDC102A	0.865	0.121	0.944
CCDC102B	0.173	-0.334	0.445
CCDC103	0.41	-0.438	0.7
CCDC105	0.023	-1.254	0.142
CCDC106	0.03	-0.624	0.163
CCDC107	0.344	-0.362	0.65
CCDC110	0.073	-0.714	0.263
CCDC112	0.005	-0.851	0.077
CCDC113	0.067	-0.696	0.253
CCDC115	0.009	-1.247	0.097
CCDC116	0.8	-0.094	0.912
CCDC117	0.001	-1.366	0.045
CCDC120	0.212	-0.437	0.504
CCDC122	0.32	0.407	0.632
CCDC124	0.006	-0.809	0.084
CCDC125	0.741	0.253	0.884
CCDC126	0.87	-0.04	0.946
CCDC127	0.323	-0.344	0.634
CCDC13	0.937	0.044	0.973
CCDC13.AS1	0.085	0.561	0.291
CCDC136	0.001	-1.166	0.048
CCDC137	0.018	-1.098	0.13
CCDC138	0.149	-0.438	0.409
CCDC141	0.41	0.614	0.701
CCDC142	0.942	-0.036	0.975
CCDC144A	0.127	-0.823	0.37
CCDC144NL.AS1	0.071	-0.547	0.26
CCDC146	0.586	0.429	0.8
CCDC148	0.045	-0.644	0.201
CCDC15	0.189	0.43	0.469
CCDC15.DT	0.608	0.27	0.814
CCDC150	0.308	-0.312	0.619
CCDC152	0.989	-0.006	0.995
CCDC153	0.819	0.137	0.922
CCDC154	0.912	-0.046	0.961
CCDC159	0.605	-0.183	0.813
CCDC160	0.213	0.804	0.504
CCDC163	0.331	1.041	0.639
CCDC166	0.22	-0.679	0.514
CCDC167	0.189	-0.543	0.47
CCDC168	0.548	-0.173	0.78
CCDC169	0.746	0.154	0.887
CCDC17	0.754	0.133	0.89
CCDC170	0.58	0.428	0.798
CCDC171	0.103	-0.784	0.324
CCDC174	0.214	-0.511	0.507
CCDC175	0.063	-0.636	0.243
CCDC177	0.038	-0.54	0.182
CCDC178	0.123	-0.645	0.362
CCDC18	0.168	0.52	0.437
CCDC18.AS1	0.417	-0.332	0.704
CCDC180	0.059	-0.591	0.234
CCDC181	0.017	-0.72	0.125
CCDC182	0.023	-1.874	0.143
CCDC183	0.544	-0.229	0.777
CCDC183.AS1	0.484	0.182	0.745
CCDC184	0.008	-0.731	0.092
CCDC185	0.208	0.995	0.498
CCDC186	0.027	-0.667	0.154
CCDC188	0.088	-0.575	0.297
CCDC190	0.306	1.036	0.618
CCDC191	0.789	0.132	0.907
CCDC194	0.524	0.136	0.767
CCDC196	0.257	0.945	0.561
CCDC200	0.257	0.58	0.561
CCDC22	0.233	-0.488	0.532
CCDC24	0.015	-0.926	0.118
CCDC25	0.001	-1.214	0.047
CCDC27	0.084	-1.413	0.289
CCDC28A.AS1	0.036	0.774	0.177
CCDC3	0.069	-0.74	0.256
CCDC30	0.327	-0.328	0.638
CCDC33	0.303	0.391	0.615
CCDC34	0.088	-0.632	0.297
CCDC38	0.95	-0.03	0.979
CCDC39	0.295	-0.485	0.606
CCDC40	0.42	0.697	0.706
CCDC42	0.682	0.507	0.853
CCDC43	0.001	-1.223	0.051
CCDC47	0.017	-0.774	0.126
CCDC50	0.574	0.247	0.794
CCDC51	0.011	-0.906	0.106
CCDC54	0.9	-0.045	0.958
CCDC57	0.212	-0.401	0.504
CCDC59	0.571	-0.169	0.793
CCDC6	0.105	-0.62	0.329
CCDC60	0.472	0.676	0.738
CCDC61	0.203	-0.482	0.491
CCDC62	0.093	-0.586	0.305
CCDC65	0.785	0.102	0.904
CCDC66	0.099	-0.61	0.317
CCDC68	0.042	-0.797	0.194
CCDC69	0.414	-0.286	0.703
CCDC7	0.775	-0.123	0.9
CCDC71	0.238	-0.382	0.539
CCDC71L	0.572	-0.21	0.794
CCDC77	0.672	0.175	0.847
CCDC8	0.319	0.408	0.63
CCDC81	0.657	0.476	0.839
CCDC85A	0.042	-0.705	0.195
CCDC85B	0.033	-0.589	0.171
CCDC85C	0.148	-0.427	0.406
CCDC86	0.001	-1.001	0.048
CCDC87	0.375	-0.239	0.674
CCDC88A	0.916	0.048	0.963
CCDC88B	0.96	-0.027	0.984
CCDC88C	0.158	-0.503	0.422
CCDC89	0.775	0.135	0.9
CCDC9	0.077	-0.828	0.274
CCDC90B	0.139	-0.715	0.392
CCDC91	0.018	-0.888	0.128
CCDC93	0.392	-0.259	0.689
CCDC96	0.009	-0.843	0.098
CCDC97	0.996	0.003	0.999
CCDC9B	0.545	0.696	0.778
CCHCR1	0.419	-0.282	0.706
CCIN	0.529	-0.209	0.77
CCK	0.037	-0.535	0.181
CCKAR	0.009	-1.138	0.098
CCKBR	0.092	-0.444	0.303
CCL1	0.853	-0.073	0.939
CCL14	0.645	0.549	0.833
CCL17	0.543	-0.541	0.776
CCL19	0.883	0.167	0.951
CCL2	0.658	0.576	0.839
CCL20	0.65	-0.22	0.836
CCL22	0.265	1.271	0.571
CCL27	0.753	0.398	0.89
CCL28	0.161	-0.525	0.426
CCL3	0.409	-0.669	0.7
CCL3L1	0.825	-0.189	0.924
CCL3L3	0.825	-0.189	0.924
CCL4	0.222	-0.957	0.518
CCL4L2	0.887	-0.134	0.953
CCL5	0.746	0.334	0.887
CCL8	0.888	-0.131	0.954
CCM2	0.102	-0.456	0.323
CCM2L	0.295	-0.461	0.606
CCN2	0.418	0.443	0.705
CCN3	0.093	-0.748	0.305
CCN4	0.487	0.613	0.747
CCN6	0.414	1.821	0.703
CCNA1	0.002	-0.979	0.059
CCNB1	0.197	-0.56	0.481
CCNB1IP1	0.107	-0.7	0.333
CCNB2	0.533	-0.313	0.772
[truncated: 15,364 more rows]

## Sheet: S_Table7
miRNA	P-Value	Log2(FC)	FDR
hsa.let.7a.2.3p	0.635	0.158	0.997
hsa.let.7a.3p	0.942	0.024	0.997
hsa.let.7a.5p	0.865	-0.036	0.997
hsa.let.7b.3p	0.468	0.211	0.997
hsa.let.7b.5p	0.699	0.192	0.997
hsa.let.7c.3p	0.507	-0.167	0.997
hsa.let.7c.5p	0.568	0.144	0.997
hsa.let.7d.3p	0.723	-0.102	0.997
hsa.let.7d.5p	0.803	-0.06	0.997
hsa.let.7e.3p	0.446	-0.193	0.997
hsa.let.7e.5p	0.665	0.08	0.997
hsa.let.7f.1.3p	0.775	-0.046	0.997
hsa.let.7f.2.3p	0.425	-0.188	0.997
hsa.let.7f.5p	0.562	-0.103	0.997
hsa.let.7g.3p	0.142	-0.566	0.997
hsa.let.7g.5p	0.743	-0.055	0.997
hsa.let.7i.3p	0.45	-0.336	0.997
hsa.let.7i.5p	0.998	-0.001	0.998
hsa.miR.1.3p	0.543	-0.161	0.997
hsa.miR.1.5p	0.73	0.337	0.997
hsa.miR.100.3p	0.797	0.099	0.997
hsa.miR.100.5p	0.7	0.155	0.997
hsa.miR.101.3p	0.982	0.007	0.997
hsa.miR.101.5p	0.579	0.199	0.997
hsa.miR.103a.2.5p	0.976	0.015	0.997
hsa.miR.103a.3p	0.939	0.023	0.997
hsa.miR.103b	0.939	0.023	0.997
hsa.miR.105.3p	0.635	-0.199	0.997
hsa.miR.105.5p	0.914	-0.02	0.997
hsa.miR.106a.3p	0.809	0.179	0.997
hsa.miR.106a.5p	0.641	0.188	0.997
hsa.miR.106b.3p	0.103	0.545	0.997
hsa.miR.106b.5p	0.938	0.029	0.997
hsa.miR.107	0.507	0.197	0.997
hsa.miR.10a.3p	0.967	0.023	0.997
hsa.miR.10a.5p	0.728	-0.131	0.997
hsa.miR.10b.3p	0.786	0.242	0.997
hsa.miR.10b.5p	0.408	-0.421	0.997
hsa.miR.1178.3p	0.616	-0.28	0.997
hsa.miR.1179	0.824	-0.064	0.997
hsa.miR.1180.3p	0.547	0.194	0.997
hsa.miR.1180.5p	0.244	0.443	0.997
hsa.miR.1181	0.213	1.431	0.997
hsa.miR.1183	0.538	-0.967	0.997
hsa.miR.1184	0.051	2.526	0.997
hsa.miR.1185.1.3p	0.607	-0.136	0.997
hsa.miR.1185.2.3p	0.586	-0.133	0.997
hsa.miR.1185.5p	0.848	-0.052	0.997
hsa.miR.1193	0.211	-1.457	0.997
hsa.miR.1197	0.76	-0.087	0.997
hsa.miR.1199.3p	0.463	-0.198	0.997
hsa.miR.1200	0.359	-2.34	0.997
hsa.miR.1202	0.485	-0.802	0.997
hsa.miR.1206	0.334	3.647	0.997
hsa.miR.1207.3p	0.328	6.343	0.997
hsa.miR.1207.5p	0.062	1.448	0.997
hsa.miR.122.3p	0.863	-0.155	0.997
hsa.miR.122.5p	0.662	0.12	0.997
hsa.miR.1224.3p	0.032	-0.426	0.997
hsa.miR.1224.5p	0.606	0.155	0.997
hsa.miR.1225.3p	0.168	1.104	0.997
hsa.miR.1225.5p	0.965	-0.014	0.997
hsa.miR.1226.3p	0.977	0.012	0.997
hsa.miR.1226.5p	0.594	0.2	0.997
hsa.miR.1227.3p	0.529	-0.42	0.997
hsa.miR.1227.5p	0.197	3.589	0.997
hsa.miR.1228.3p	0.595	-0.165	0.997
hsa.miR.1228.5p	0.033	0.79	0.997
hsa.miR.1229.3p	0.195	-0.229	0.997
hsa.miR.1229.5p	0.452	0.772	0.997
hsa.miR.1231	0.614	0.548	0.997
hsa.miR.1233.3p	0.899	0.081	0.997
hsa.miR.1233.5p	0.231	0.794	0.997
hsa.miR.1234.3p	0.354	0.299	0.997
hsa.miR.1236.3p	0.55	0.795	0.997
hsa.miR.1236.5p	0.475	-0.87	0.997
hsa.miR.1237.3p	0.396	-0.402	0.997
hsa.miR.1237.5p	0.213	-1.246	0.997
hsa.miR.1238.5p	0.733	0.325	0.997
hsa.miR.124.3p	0.952	0.01	0.997
hsa.miR.124.5p	0.975	-0.006	0.997
hsa.miR.1243	0.294	-0.364	0.997
hsa.miR.1244	0.289	-1.114	0.997
hsa.miR.1245b.3p	0.77	-0.454	0.997
hsa.miR.1245b.5p	0.335	3.786	0.997
hsa.miR.1246	0.009	-1.294	0.997
hsa.miR.1247.3p	0.401	-0.5	0.997
hsa.miR.1247.5p	0.261	-0.329	0.997
hsa.miR.1248	0.288	0.403	0.997
hsa.miR.1249.3p	0.518	0.167	0.997
hsa.miR.1249.5p	0.36	0.519	0.997
hsa.miR.1250.3p	0.689	0.496	0.997
hsa.miR.1250.5p	0.725	0.094	0.997
hsa.miR.1251.3p	0.075	-0.878	0.997
hsa.miR.1251.5p	0.905	0.027	0.997
hsa.miR.1252.3p	0.561	0.313	0.997
hsa.miR.1252.5p	0.564	0.169	0.997
hsa.miR.1253	0.809	0.173	0.997
hsa.miR.1254	0.246	0.328	0.997
hsa.miR.1255a	0.472	0.233	0.997
hsa.miR.1255b.2.3p	0.951	-0.052	0.997
hsa.miR.1255b.5p	0.644	-0.22	0.997
hsa.miR.1256	0.449	-0.408	0.997
hsa.miR.1258	0.295	-0.337	0.997
hsa.miR.125a.3p	0.283	0.36	0.997
hsa.miR.125a.5p	0.996	-0.002	0.998
hsa.miR.125b.1.3p	0.441	0.234	0.997
hsa.miR.125b.2.3p	0.01	0.633	0.997
hsa.miR.125b.5p	0.851	0.056	0.997
hsa.miR.126.3p	0.166	-0.329	0.997
hsa.miR.126.5p	0.207	-0.554	0.997
hsa.miR.1260a	0.291	0.307	0.997
hsa.miR.1260b	0.465	0.209	0.997
hsa.miR.1261	0.225	0.498	0.997
hsa.miR.1262	0.249	0.383	0.997
hsa.miR.1263	0.371	1.056	0.997
hsa.miR.1264	0.855	-0.063	0.997
hsa.miR.1265	0.944	0.123	0.997
hsa.miR.1266.3p	0.078	-0.768	0.997
hsa.miR.1266.5p	0.632	0.204	0.997
hsa.miR.1267	0.83	-0.072	0.997
hsa.miR.1268a	0.543	0.269	0.997
hsa.miR.1268b	0.331	0.467	0.997
hsa.miR.1269a	0.427	-0.334	0.997
hsa.miR.1269b	0.802	0.223	0.997
hsa.miR.127.3p	0.908	0.023	0.997
hsa.miR.127.5p	0.629	-0.123	0.997
hsa.miR.1270	0.607	0.184	0.997
hsa.miR.1271.3p	0.869	0.075	0.997
hsa.miR.1271.5p	0.143	0.341	0.997
hsa.miR.1272	0.419	-1.018	0.997
hsa.miR.1273a	0.339	0.399	0.997
hsa.miR.1273c	0.131	-0.544	0.997
hsa.miR.1273d	0.296	0.387	0.997
hsa.miR.1273e	0.112	0.61	0.997
hsa.miR.1273f	0.448	0.27	0.997
hsa.miR.1273g.3p	0.165	0.555	0.997
hsa.miR.1273g.5p	0.781	0.085	0.997
hsa.miR.1273h.3p	0.836	0.05	0.997
hsa.miR.1273h.5p	0.962	0.017	0.997
hsa.miR.1275	0.496	0.224	0.997
hsa.miR.1276	0.761	-0.098	0.997
hsa.miR.1277.3p	0.741	0.122	0.997
hsa.miR.1277.5p	0.901	-0.031	0.997
hsa.miR.1278	0.385	0.299	0.997
hsa.miR.128.1.5p	0.992	0.002	0.998
hsa.miR.128.2.5p	0.581	-0.185	0.997
hsa.miR.128.3p	0.731	-0.075	0.997
hsa.miR.1281	0.585	0.409	0.997
hsa.miR.1282	0.541	-0.405	0.997
hsa.miR.1283	0.903	0.041	0.997
hsa.miR.1284	0.438	-0.285	0.997
hsa.miR.1285.3p	0.666	0.211	0.997
hsa.miR.1285.5p	0.769	0.113	0.997
hsa.miR.1286	0.852	-0.066	0.997
hsa.miR.1287.3p	0.213	-0.535	0.997
hsa.miR.1287.5p	0.359	-0.27	0.997
hsa.miR.1288.3p	0.958	0.019	0.997
hsa.miR.1288.5p	0.368	1.064	0.997
hsa.miR.1289	0.21	0.519	0.997
hsa.miR.129.1.3p	0.514	-0.16	0.997
hsa.miR.129.2.3p	0.689	0.2	0.997
hsa.miR.129.5p	0.997	-0.001	0.998
hsa.miR.1290	0.426	0.294	0.997
hsa.miR.1291	0.881	-0.048	0.997
hsa.miR.1292.3p	0.288	1.791	0.997
hsa.miR.1292.5p	0.837	-0.045	0.997
hsa.miR.1293	0.684	0.337	0.997
hsa.miR.1294	0.745	-0.121	0.997
hsa.miR.1295a	0.471	-0.25	0.997
hsa.miR.1295b.5p	0.575	-0.733	0.997
hsa.miR.1296.3p	0.625	-0.192	0.997
hsa.miR.1296.5p	0.422	0.214	0.997
hsa.miR.1297	0.839	-0.378	0.997
hsa.miR.1298.3p	0.9	-0.041	0.997
hsa.miR.1298.5p	0.603	-0.146	0.997
hsa.miR.1299	0.339	-0.548	0.997
hsa.miR.1301.3p	0.921	0.029	0.997
hsa.miR.1301.5p	0.201	2.813	0.997
hsa.miR.1302	0.826	-0.074	0.997
hsa.miR.1303	0.214	0.506	0.997
hsa.miR.1304.3p	0.491	0.228	0.997
hsa.miR.1304.5p	0.359	0.339	0.997
hsa.miR.1305	0.903	0.06	0.997
hsa.miR.1306.3p	0.997	-0.005	0.998
hsa.miR.1306.5p	0.528	-0.206	0.997
hsa.miR.1307.3p	0.747	0.081	0.997
hsa.miR.1307.5p	0.116	0.443	0.997
hsa.miR.130a.3p	0.488	-0.223	0.997
hsa.miR.130a.5p	0.333	4.074	0.997
hsa.miR.130b.3p	0.503	0.235	0.997
hsa.miR.130b.5p	0.374	-0.248	0.997
hsa.miR.132.3p	0.698	0.153	0.997
hsa.miR.132.5p	0.927	-0.027	0.997
hsa.miR.1321	0.463	-0.198	0.997
hsa.miR.1322	0.117	-0.767	0.997
hsa.miR.1323	0.89	0.053	0.997
hsa.miR.133a.3p	0.603	-0.222	0.997
hsa.miR.133a.5p	0.202	-0.377	0.997
hsa.miR.133b	0.891	0.072	0.997
hsa.miR.134.3p	0.957	0.015	0.997
hsa.miR.134.5p	0.768	-0.07	0.997
hsa.miR.1343.3p	0.709	-0.11	0.997
hsa.miR.1343.5p	0.174	1.077	0.997
hsa.miR.135a.3p	0.529	0.323	0.997
hsa.miR.135a.5p	0.656	0.163	0.997
hsa.miR.135b.3p	0.071	2.732	0.997
hsa.miR.135b.5p	0.789	0.086	0.997
hsa.miR.136.3p	0.478	-0.158	0.997
hsa.miR.136.5p	0.367	-0.41	0.997
hsa.miR.137	0.651	0.101	0.997
hsa.miR.138.1.3p	0.971	0.01	0.997
hsa.miR.138.2.3p	0.263	-0.213	0.997
hsa.miR.138.5p	0.954	0.008	0.997
hsa.miR.139.3p	0.705	0.066	0.997
hsa.miR.139.5p	0.984	-0.004	0.997
hsa.miR.140.3p	0.86	-0.059	0.997
hsa.miR.140.5p	0.65	-0.139	0.997
hsa.miR.141.3p	0.077	0.877	0.997
hsa.miR.141.5p	0.747	-0.299	0.997
hsa.miR.142.3p	0.361	-0.359	0.997
hsa.miR.142.5p	0.31	-0.485	0.997
hsa.miR.143.3p	0.147	-0.487	0.997
hsa.miR.143.5p	0.405	-0.387	0.997
hsa.miR.144.3p	0.32	-0.415	0.997
hsa.miR.144.5p	0.471	-0.282	0.997
hsa.miR.145.3p	0.467	-0.243	0.997
hsa.miR.145.5p	0.352	-0.519	0.997
hsa.miR.1468.3p	0.376	0.859	0.997
hsa.miR.1468.5p	0.885	-0.061	0.997
hsa.miR.1469	0.211	0.994	0.997
hsa.miR.146a.3p	0.841	0.179	0.997
hsa.miR.146a.5p	0.504	-0.162	0.997
hsa.miR.146b.3p	0.102	-0.492	0.997
hsa.miR.146b.5p	0.482	-0.143	0.997
hsa.miR.1471	0.945	-0.11	0.997
hsa.miR.147b	0.273	-0.508	0.997
hsa.miR.148a.3p	0.155	-0.525	0.997
hsa.miR.148a.5p	0.246	-0.35	0.997
hsa.miR.148b.3p	0.983	0.005	0.997
hsa.miR.148b.5p	0.973	-0.021	0.997
hsa.miR.149.3p	0.177	0.782	0.997
hsa.miR.149.5p	0.745	-0.054	0.997
hsa.miR.150.3p	0.062	-0.588	0.997
hsa.miR.150.5p	0.243	-0.539	0.997
hsa.miR.151a.3p	0.388	0.341	0.997
hsa.miR.151a.5p	0.981	-0.006	0.997
hsa.miR.151b	0.998	-0.001	0.998
hsa.miR.152.3p	0.865	-0.069	0.997
hsa.miR.152.5p	0.807	-0.099	0.997
hsa.miR.153.3p	0.632	-0.147	0.997
hsa.miR.153.5p	0.535	0.253	0.997
hsa.miR.1537.3p	0.018	2.86	0.997
hsa.miR.1537.5p	0.848	-0.322	0.997
hsa.miR.1538	0.66	-0.167	0.997
hsa.miR.154.3p	0.566	-0.175	0.997
hsa.miR.154.5p	0.875	-0.041	0.997
hsa.miR.155.3p	0.339	3.139	0.997
hsa.miR.155.5p	0.85	-0.059	0.997
hsa.miR.1587	0.457	-0.858	0.997
hsa.miR.15a.3p	0.829	-0.105	0.997
hsa.miR.15a.5p	0.941	-0.021	0.997
hsa.miR.15b.3p	0.714	-0.091	0.997
hsa.miR.15b.5p	0.451	-0.303	0.997
hsa.miR.16.1.3p	0.74	0.123	0.997
hsa.miR.16.2.3p	0.343	-0.208	0.997
hsa.miR.16.5p	0.509	-0.133	0.997
hsa.miR.17.3p	0.248	-0.368	0.997
hsa.miR.17.5p	0.509	0.258	0.997
hsa.miR.181a.2.3p	0.89	0.047	0.997
hsa.miR.181a.3p	0.831	0.061	0.997
hsa.miR.181a.5p	0.54	0.131	0.997
hsa.miR.181b.2.3p	0.172	0.532	0.997
hsa.miR.181b.3p	0.47	0.162	0.997
hsa.miR.181b.5p	0.334	0.275	0.997
hsa.miR.181c.3p	0.955	-0.017	0.997
hsa.miR.181c.5p	0.771	-0.125	0.997
hsa.miR.181d.3p	0.498	-0.396	0.997
hsa.miR.181d.5p	0.577	0.193	0.997
hsa.miR.182.3p	0.436	0.747	0.997
hsa.miR.182.5p	0.479	-0.304	0.997
hsa.miR.1827	0.35	-0.243	0.997
hsa.miR.183.3p	0.93	-0.047	0.997
hsa.miR.183.5p	0.518	-0.227	0.997
hsa.miR.184	0.59	-0.307	0.997
hsa.miR.185.3p	0.909	0.04	0.997
hsa.miR.185.5p	0.947	-0.015	0.997
hsa.miR.186.3p	0.512	-0.297	0.997
hsa.miR.186.5p	0.945	0.016	0.997
hsa.miR.187.3p	0.437	-0.283	0.997
hsa.miR.187.5p	0.425	-0.376	0.997
hsa.miR.188.3p	0.644	0.263	0.997
hsa.miR.188.5p	0.239	-0.546	0.997
hsa.miR.18a.3p	0.561	0.251	0.997
hsa.miR.18a.5p	0.943	0.024	0.997
hsa.miR.18b.3p	0.767	-0.383	0.997
hsa.miR.18b.5p	0.555	-0.238	0.997
hsa.miR.1908.3p	0.187	-0.388	0.997
hsa.miR.1908.5p	0.848	-0.067	0.997
hsa.miR.1909.3p	0.667	-0.387	0.997
hsa.miR.1909.5p	0.229	1.638	0.997
hsa.miR.190a.3p	0.851	-0.092	0.997
hsa.miR.190a.5p	0.772	0.086	0.997
hsa.miR.190b	0.914	0.047	0.997
hsa.miR.191.3p	0.496	-0.17	0.997
hsa.miR.191.5p	0.722	-0.103	0.997
hsa.miR.1910.3p	0.845	0.121	0.997
hsa.miR.1910.5p	0.689	0.231	0.997
hsa.miR.1911.5p	0.937	0.029	0.997
hsa.miR.1912	0.535	0.227	0.997
hsa.miR.1913	0.691	-0.164	0.997
hsa.miR.1914.3p	0.872	0.322	0.997
hsa.miR.1914.5p	0.593	-0.34	0.997
hsa.miR.1915.3p	0.558	-0.511	0.997
hsa.miR.1915.5p	0.484	-0.852	0.997
hsa.miR.192.3p	0.966	-0.028	0.997
hsa.miR.192.5p	0.448	0.19	0.997
hsa.miR.193a.3p	0.497	-0.202	0.997
hsa.miR.193a.5p	0.851	0.072	0.997
hsa.miR.193b.3p	0.664	0.202	0.997
hsa.miR.193b.5p	0.965	-0.012	0.997
hsa.miR.194.3p	0.588	-0.167	0.997
hsa.miR.194.5p	0.296	-0.355	0.997
hsa.miR.195.3p	0.24	0.416	0.997
hsa.miR.195.5p	0.75	-0.108	0.997
hsa.miR.196a.3p	0.612	0.57	0.997
hsa.miR.196a.5p	0.838	0.146	0.997
hsa.miR.196b.5p	0.104	-0.673	0.997
hsa.miR.197.3p	0.72	0.112	0.997
hsa.miR.197.5p	0.246	-0.49	0.997
hsa.miR.1972	0.314	0.372	0.997
hsa.miR.1973	0.049	0.914	0.997
hsa.miR.1976	0.731	0.272	0.997
hsa.miR.198	0.333	-3.949	0.997
hsa.miR.199a.3p	0.291	-0.562	0.997
hsa.miR.199a.5p	0.25	-0.539	0.997
hsa.miR.199b.3p	0.291	-0.562	0.997
hsa.miR.199b.5p	0.448	-0.357	0.997
hsa.miR.19a.3p	0.424	0.228	0.997
hsa.miR.19a.5p	0.463	-0.197	0.997
hsa.miR.19b.1.5p	0.713	-0.148	0.997
hsa.miR.19b.3p	0.956	0.018	0.997
hsa.miR.200a.3p	0.548	-0.188	0.997
hsa.miR.200a.5p	0.082	-0.718	0.997
hsa.miR.200b.3p	0.296	-0.283	0.997
hsa.miR.200b.5p	0.69	0.141	0.997
hsa.miR.200c.3p	0.992	-0.003	0.998
hsa.miR.202.5p	0.01	-2.178	0.997
hsa.miR.203a.3p	0.991	0.004	0.998
hsa.miR.203a.5p	0.486	0.337	0.997
hsa.miR.203b.3p	0.818	-0.062	0.997
hsa.miR.203b.5p	0.96	-0.016	0.997
hsa.miR.204.3p	0.732	0.096	0.997
hsa.miR.204.5p	0.728	-0.109	0.997
hsa.miR.205.3p	0.166	1.686	0.997
hsa.miR.205.5p	0.279	1.099	0.997
hsa.miR.2053	0.835	-0.377	0.997
hsa.miR.206	0.283	0.553	0.997
hsa.miR.208a.3p	0.329	-1.905	0.997
hsa.miR.208a.5p	0.445	1.124	0.997
hsa.miR.208b.3p	0.507	-0.353	0.997
hsa.miR.208b.5p	0.133	-1.719	0.997
hsa.miR.20a.3p	0.949	0.017	0.997
hsa.miR.20a.5p	0.472	0.295	0.997
hsa.miR.20b.3p	0.345	0.347	0.997
hsa.miR.20b.5p	0.819	-0.091	0.997
hsa.miR.21.3p	0.42	0.298	0.997
hsa.miR.21.5p	0.718	0.273	0.997
hsa.miR.210.3p	0.957	0.018	0.997
hsa.miR.210.5p	0.501	-0.214	0.997
hsa.miR.211.3p	0.225	-1.684	0.997
hsa.miR.211.5p	0.861	0.096	0.997
hsa.miR.2110	0.377	0.286	0.997
hsa.miR.2113	0.521	-0.271	0.997
hsa.miR.2114.3p	0.362	1.202	0.997
hsa.miR.2114.5p	0.907	0.074	0.997
hsa.miR.2115.3p	0.864	-0.05	0.997
hsa.miR.2115.5p	0.401	0.311	0.997
hsa.miR.2116.3p	0.055	0.886	0.997
hsa.miR.2116.5p	0.568	0.3	0.997
hsa.miR.2117	0.138	1.881	0.997
hsa.miR.212.3p	0.924	0.027	0.997
hsa.miR.212.5p	0.935	-0.032	0.997
hsa.miR.214.3p	0.234	-0.321	0.997
hsa.miR.214.5p	0.357	-0.291	0.997
hsa.miR.215.3p	0.371	1.142	0.997
hsa.miR.215.5p	0.113	0.391	0.997
hsa.miR.216a.3p	0.236	0.731	0.997
hsa.miR.216a.5p	0.715	0.175	0.997
hsa.miR.216b.3p	0.638	0.45	0.997
hsa.miR.216b.5p	0.635	0.151	0.997
hsa.miR.217	0.717	0.149	0.997
hsa.miR.218.1.3p	0.476	-0.679	0.997
hsa.miR.218.2.3p	0.281	0.37	0.997
hsa.miR.218.5p	0.722	0.07	0.997
hsa.miR.219a.1.3p	0.851	0.083	0.997
hsa.miR.219a.2.3p	0.567	0.185	0.997
hsa.miR.219a.5p	0.414	0.243	0.997
hsa.miR.219b.3p	0.414	0.243	0.997
hsa.miR.219b.5p	0.591	0.164	0.997
hsa.miR.22.3p	0.541	-0.252	0.997
hsa.miR.22.5p	0.563	0.142	0.997
hsa.miR.221.3p	0.649	0.119	0.997
hsa.miR.221.5p	0.807	-0.04	0.997
hsa.miR.222.3p	0.843	-0.06	0.997
hsa.miR.222.5p	0.473	0.247	0.997
hsa.miR.223.3p	0.773	-0.172	0.997
hsa.miR.223.5p	0.382	-0.256	0.997
hsa.miR.224.3p	0.9	-0.063	0.997
hsa.miR.224.5p	0.253	0.55	0.997
hsa.miR.2276.3p	0.514	0.2	0.997
hsa.miR.2276.5p	0.446	0.397	0.997
hsa.miR.2277.3p	0.176	0.448	0.997
hsa.miR.2277.5p	0.735	0.08	0.997
hsa.miR.2278	0.266	0.799	0.997
hsa.miR.2355.3p	0.953	-0.024	0.997
hsa.miR.2355.5p	0.872	0.048	0.997
hsa.miR.2392	0.624	0.125	0.997
hsa.miR.23a.3p	0.649	0.169	0.997
hsa.miR.23a.5p	0.995	-0.002	0.998
hsa.miR.23b.3p	0.402	0.184	0.997
hsa.miR.23b.5p	0.654	0.118	0.997
hsa.miR.23c	0.764	0.068	0.997
hsa.miR.24.1.5p	0.718	0.101	0.997
hsa.miR.24.2.5p	0.122	0.566	0.997
hsa.miR.24.3p	0.975	-0.008	0.997
hsa.miR.2467.3p	0.897	0.094	0.997
hsa.miR.2467.5p	0.48	0.677	0.997
hsa.miR.25.3p	0.463	0.314	0.997
hsa.miR.25.5p	0.192	0.599	0.997
hsa.miR.2681.3p	0.209	0.341	0.997
hsa.miR.2681.5p	0.58	-0.159	0.997
hsa.miR.2682.3p	0.629	0.138	0.997
hsa.miR.2682.5p	0.985	0.005	0.997
hsa.miR.26a.1.3p	0.21	0.306	0.997
hsa.miR.26a.2.3p	0.492	-0.144	0.997
hsa.miR.26a.5p	0.733	0.105	0.997
hsa.miR.26b.3p	0.661	-0.14	0.997
hsa.miR.26b.5p	0.646	0.164	0.997
hsa.miR.27a.3p	0.957	0.019	0.997
hsa.miR.27a.5p	0.841	-0.094	0.997
hsa.miR.27b.3p	0.406	0.19	0.997
hsa.miR.27b.5p	0.829	-0.066	0.997
hsa.miR.28.3p	0.79	0.124	0.997
hsa.miR.28.5p	0.887	-0.052	0.997
hsa.miR.2861	0.18	1.897	0.997
hsa.miR.296.3p	0.694	0.149	0.997
hsa.miR.296.5p	0.82	-0.076	0.997
hsa.miR.297	0.454	0.624	0.997
hsa.miR.298	0.462	1.426	0.997
hsa.miR.299.3p	0.543	-0.132	0.997
hsa.miR.299.5p	0.296	-0.266	0.997
hsa.miR.29a.3p	0.56	-0.137	0.997
hsa.miR.29a.5p	0.655	-0.119	0.997
hsa.miR.29b.1.5p	0.876	0.031	0.997
hsa.miR.29b.2.5p	0.448	0.142	0.997
hsa.miR.29b.3p	0.961	-0.012	0.997
hsa.miR.29c.3p	0.808	-0.067	0.997
hsa.miR.29c.5p	0.571	-0.16	0.997
hsa.miR.300	0.741	-0.242	0.997
hsa.miR.301a.3p	0.707	-0.114	0.997
hsa.miR.301a.5p	0.595	-0.136	0.997
hsa.miR.301b.3p	0.595	0.189	0.997
hsa.miR.301b.5p	0.09	-0.519	0.997
hsa.miR.302a.3p	0.946	-0.035	0.997
hsa.miR.302a.5p	0.985	0.014	0.997
hsa.miR.302b.3p	0.16	0.833	0.997
hsa.miR.302c.3p	0.42	0.414	0.997
hsa.miR.302c.5p	0.85	-0.193	0.997
hsa.miR.302d.3p	0.401	0.478	0.997
hsa.miR.3064.3p	0.843	0.067	0.997
hsa.miR.3064.5p	0.317	-0.332	0.997
hsa.miR.3065.3p	0.034	0.444	0.997
hsa.miR.3065.5p	0.408	0.259	0.997
hsa.miR.3074.3p	0.563	0.142	0.997
hsa.miR.3074.5p	0.697	0.105	0.997
hsa.miR.30a.3p	0.281	-0.389	0.997
hsa.miR.30a.5p	0.172	-0.418	0.997
hsa.miR.30b.3p	0.91	0.025	0.997
hsa.miR.30b.5p	0.942	-0.02	0.997
hsa.miR.30c.1.3p	0.732	-0.108	0.997
hsa.miR.30c.2.3p	0.449	-0.198	0.997
hsa.miR.30c.5p	0.407	-0.213	0.997
hsa.miR.30d.3p	0.641	-0.109	0.997
hsa.miR.30d.5p	0.505	-0.235	0.997
hsa.miR.30e.3p	0.699	-0.174	0.997
hsa.miR.30e.5p	0.497	-0.252	0.997
hsa.miR.31.3p	0.414	-0.422	0.997
hsa.miR.31.5p	0.881	0.043	0.997
hsa.miR.3115	0.872	-0.055	0.997
hsa.miR.3116	0.16	0.885	0.997
hsa.miR.3117.3p	0.991	-0.003	0.998
hsa.miR.3117.5p	0.08	4.786	0.997
hsa.miR.3118	0.672	0.316	0.997
hsa.miR.3120.3p	0.868	-0.05	0.997
hsa.miR.3120.5p	0.102	-0.494	0.997
hsa.miR.3121.3p	0.54	0.407	0.997
hsa.miR.3121.5p	0.466	1.776	0.997
hsa.miR.3123	0.852	0.086	0.997
hsa.miR.3124.3p	0.696	-0.335	0.997
hsa.miR.3124.5p	0.174	0.445	0.997
hsa.miR.3125	0.035	1.459	0.997
hsa.miR.3126.3p	0.955	0.03	0.997
hsa.miR.3126.5p	0.26	-0.672	0.997
hsa.miR.3127.3p	0.013	-0.95	0.997
hsa.miR.3127.5p	0.321	-0.289	0.997
hsa.miR.3128	0.713	-0.147	0.997
hsa.miR.3129.3p	0.576	-0.329	0.997
hsa.miR.3129.5p	0.448	-1.096	0.997
hsa.miR.3130.3p	0.157	0.867	0.997
hsa.miR.3130.5p	0.056	1.173	0.997
hsa.miR.3131	0.015	2.895	0.997
hsa.miR.3132	0.164	0.936	0.997
hsa.miR.3133	0.944	0.026	0.997
hsa.miR.3134	0.339	0.71	0.997
hsa.miR.3135a	0.766	0.098	0.997
hsa.miR.3135b	0.406	0.339	0.997
hsa.miR.3136.5p	0.757	-0.203	0.997
hsa.miR.3137	0.809	-0.248	0.997
hsa.miR.3138	0.458	-1.478	0.997
hsa.miR.3139	0.014	-0.883	0.997
hsa.miR.3140.3p	0.641	0.224	0.997
hsa.miR.3140.5p	0.43	0.521	0.997
hsa.miR.3141	0.567	0.284	0.997
hsa.miR.3142	0.18	1.609	0.997
hsa.miR.3143	0.909	-0.061	0.997
hsa.miR.3144.3p	0.355	0.484	0.997
hsa.miR.3144.5p	0.522	0.924	0.997
hsa.miR.3145.3p	0.051	1.014	0.997
hsa.miR.3145.5p	0.738	0.118	0.997
hsa.miR.3146	0.565	-0.582	0.997
hsa.miR.3147	0.089	2.203	0.997
hsa.miR.3148	0.354	1.388	0.997
hsa.miR.3149	0.297	0.354	0.997
hsa.miR.3150a.3p	0.415	0.712	0.997
hsa.miR.3150a.5p	0.48	0.54	0.997
hsa.miR.3150b.3p	0.63	0.389	0.997
hsa.miR.3150b.5p	0.41	-0.922	0.997
hsa.miR.3151.5p	0.264	-0.429	0.997
hsa.miR.3152.3p	0.623	0.373	0.997
hsa.miR.3152.5p	0.303	-0.829	0.997
hsa.miR.3153	0.778	-0.469	0.997
hsa.miR.3154	0.378	-0.863	0.997
hsa.miR.3155a	0.028	2.189	0.997
hsa.miR.3156.3p	0.924	-0.109	0.997
hsa.miR.3156.5p	0.091	-1.213	0.997
hsa.miR.3157.3p	0.502	-0.172	0.997
hsa.miR.3157.5p	0.9	-0.049	0.997
hsa.miR.3158.3p	0.674	-0.145	0.997
hsa.miR.3158.5p	0.061	-0.93	0.997
hsa.miR.3159	0.159	1.047	0.997
hsa.miR.3160.3p	0.299	0.687	0.997
hsa.miR.3160.5p	0.279	0.798	0.997
hsa.miR.3161	0.794	0.263	0.997
hsa.miR.3162.3p	0.529	-0.245	0.997
hsa.miR.3162.5p	0.575	0.824	0.997
hsa.miR.3163	0.379	0.712	0.997
hsa.miR.3164	0.068	1.465	0.997
hsa.miR.3165	0.317	-1.417	0.997
hsa.miR.3167	0.446	-0.4	0.997
hsa.miR.3169	0.414	0.953	0.997
hsa.miR.3170	0.73	0.353	0.997
hsa.miR.3173.3p	0.836	-0.151	0.997
hsa.miR.3173.5p	0.561	0.362	0.997
hsa.miR.3174	0.379	0.328	0.997
hsa.miR.3175	0.745	0.518	0.997
hsa.miR.3176	0.614	-0.417	0.997
hsa.miR.3177.3p	0.878	0.051	0.997
hsa.miR.3177.5p	0.402	0.549	0.997
hsa.miR.3178	0.061	1.377	0.997
hsa.miR.3179	0.499	-0.443	0.997
hsa.miR.3180	0.966	0.014	0.997
hsa.miR.3180.3p	0.804	-0.07	0.997
hsa.miR.3180.5p	0.674	-0.113	0.997
hsa.miR.3181	0.731	-0.573	0.997
hsa.miR.3182	0.049	0.986	0.997
hsa.miR.3183	0.416	0.379	0.997
hsa.miR.3184.3p	0.662	-0.123	0.997
hsa.miR.3184.5p	0.938	0.018	0.997
hsa.miR.3185	0.344	1.932	0.997
hsa.miR.3186.5p	0.414	-1.624	0.997
hsa.miR.3187.3p	0.766	0.161	0.997
hsa.miR.3187.5p	0.71	-0.622	0.997
hsa.miR.3188	0.958	0.031	0.997
hsa.miR.3189.5p	0.967	0.06	0.997
hsa.miR.3190.3p	0.731	-0.221	0.997
hsa.miR.3190.5p	0.445	1.923	0.997
hsa.miR.3191.3p	0.414	1.191	0.997
hsa.miR.3191.5p	0.877	-0.12	0.997
hsa.miR.3192.5p	0.398	-0.404	0.997
hsa.miR.3193	0.694	-0.498	0.997
hsa.miR.3194.3p	0.735	-0.101	0.997
hsa.miR.3194.5p	0.251	1.913	0.997
hsa.miR.3195	0.581	0.211	0.997
hsa.miR.3196	0.716	0.141	0.997
hsa.miR.3197	0.403	-0.888	0.997
hsa.miR.3198	0.921	0.138	0.997
hsa.miR.3199	0.501	-0.438	0.997
hsa.miR.32.3p	0.269	0.256	0.997
hsa.miR.32.5p	0.709	-0.113	0.997
hsa.miR.3200.3p	0.872	-0.028	0.997
hsa.miR.3200.5p	0.007	1.176	0.997
hsa.miR.3201	0.331	-3.429	0.997
hsa.miR.3202	0.637	-0.344	0.997
hsa.miR.320a	0.743	0.132	0.997
hsa.miR.320b	0.686	0.163	0.997
hsa.miR.320c	0.728	-0.123	0.997
hsa.miR.320d	0.618	-0.181	0.997
hsa.miR.323a.3p	0.928	-0.019	0.997
hsa.miR.323a.5p	0.93	-0.021	0.997
hsa.miR.323b.3p	0.962	-0.009	0.997
hsa.miR.323b.5p	0.195	-0.434	0.997
hsa.miR.324.3p	0.865	0.051	0.997
hsa.miR.324.5p	0.808	-0.058	0.997
hsa.miR.325	0.701	0.532	0.997
hsa.miR.326	0.677	0.146	0.997
hsa.miR.328.3p	0.547	0.116	0.997
hsa.miR.328.5p	0.71	0.254	0.997
hsa.miR.329.3p	0.706	-0.078	0.997
hsa.miR.329.5p	0.58	0.128	0.997
hsa.miR.330.3p	0.71	0.059	0.997
hsa.miR.330.5p	0.514	0.157	0.997
hsa.miR.331.3p	0.403	-0.152	0.997
hsa.miR.331.5p	0.668	0.135	0.997
hsa.miR.335.3p	0.822	0.063	0.997
hsa.miR.335.5p	0.93	-0.03	0.997
hsa.miR.337.3p	0.224	-0.227	0.997
hsa.miR.337.5p	0.204	-0.328	0.997
hsa.miR.338.3p	0.461	0.215	0.997
hsa.miR.338.5p	0.384	0.24	0.997
hsa.miR.339.3p	0.406	-0.164	0.997
hsa.miR.339.5p	0.576	0.258	0.997
hsa.miR.33a.3p	0.912	-0.027	0.997
hsa.miR.33a.5p	0.397	0.372	0.997
hsa.miR.33b.3p	0.671	0.128	0.997
hsa.miR.33b.5p	0.112	0.604	0.997
hsa.miR.340.3p	0.985	0.005	0.997
hsa.miR.340.5p	0.931	0.023	0.997
hsa.miR.342.3p	0.447	-0.205	0.997
hsa.miR.342.5p	0.687	0.128	0.997
hsa.miR.345.3p	0.586	0.507	0.997
hsa.miR.345.5p	0.468	-0.23	0.997
hsa.miR.346	0.605	-0.165	0.997
hsa.miR.34a.3p	0.444	-0.302	0.997
hsa.miR.34a.5p	0.721	-0.109	0.997
hsa.miR.34b.3p	0.634	0.163	0.997
hsa.miR.34b.5p	0.645	0.196	0.997
hsa.miR.34c.3p	0.686	0.173	0.997
hsa.miR.34c.5p	0.212	0.661	0.997
hsa.miR.3529.3p	0.823	-0.046	0.997
hsa.miR.3529.5p	0.388	-0.151	0.997
hsa.miR.3591.3p	0.38	0.242	0.997
hsa.miR.3591.5p	0.182	2.132	0.997
hsa.miR.3605.3p	0.645	-0.165	0.997
hsa.miR.3605.5p	0.606	-0.177	0.997
hsa.miR.3606.3p	0.167	-2.964	0.997
hsa.miR.3607.3p	0.79	0.095	0.997
hsa.miR.3607.5p	0.099	-1.734	0.997
hsa.miR.3609	0.425	0.648	0.997
hsa.miR.361.3p	0.958	0.013	0.997
hsa.miR.361.5p	0.911	0.024	0.997
hsa.miR.3611	0.811	0.14	0.997
hsa.miR.3612	0.802	0.099	0.997
hsa.miR.3613.3p	0.67	0.157	0.997
hsa.miR.3613.5p	0.74	-0.113	0.997
hsa.miR.3614.3p	0.604	-0.33	0.997
hsa.miR.3614.5p	0.743	0.285	0.997
hsa.miR.3615	0.24	0.472	0.997
hsa.miR.3616.3p	0.513	0.971	0.997
hsa.miR.3616.5p	0.207	3.604	0.997
hsa.miR.3617.3p	0.607	0.269	0.997
hsa.miR.3617.5p	0.031	1.384	0.997
hsa.miR.3619.3p	0.204	0.739	0.997
hsa.miR.3619.5p	0.008	2.267	0.997
hsa.miR.362.3p	0.43	-0.224	0.997
hsa.miR.362.5p	0.696	0.154	0.997
hsa.miR.3620.3p	0.969	-0.012	0.997
hsa.miR.3620.5p	0.53	-0.176	0.997
hsa.miR.3622a.3p	0.334	-0.398	0.997
hsa.miR.3622a.5p	0.769	0.117	0.997
hsa.miR.3622b.3p	0.69	0.138	0.997
hsa.miR.3622b.5p	0.578	-0.617	0.997
hsa.miR.363.3p	0.439	-0.224	0.997
hsa.miR.363.5p	0.931	0.031	0.997
hsa.miR.3646	0.164	8.409	0.997
hsa.miR.3648	0.608	-0.463	0.997
hsa.miR.3649	0.201	2.813	0.997
hsa.miR.3651	0.62	-0.517	0.997
hsa.miR.3653.3p	0.88	0.099	0.997
hsa.miR.3653.5p	0.849	0.156	0.997
hsa.miR.3654	0.125	4.39	0.997
hsa.miR.3655	0.327	1.473	0.997
hsa.miR.3656	0.635	0.449	0.997
hsa.miR.3657	0.113	4.532	0.997
hsa.miR.3658	0.109	1.838	0.997
hsa.miR.3659	0.578	0.94	0.997
hsa.miR.365a.3p	0.57	0.136	0.997
hsa.miR.365a.5p	0.023	0.606	0.997
hsa.miR.365b.3p	0.57	0.136	0.997
hsa.miR.365b.5p	0.343	-0.786	0.997
hsa.miR.3660	0.953	0.031	0.997
hsa.miR.3661	0.299	-0.654	0.997
hsa.miR.3662	0.231	1.068	0.997
hsa.miR.3663.3p	0.275	-0.44	0.997
hsa.miR.3663.5p	0.063	1.281	0.997
hsa.miR.3664.3p	0.298	0.864	0.997
hsa.miR.3664.5p	0.11	1.745	0.997
hsa.miR.3665	0.842	0.36	0.997
hsa.miR.3667.3p	0.255	0.636	0.997
hsa.miR.3667.5p	0.114	2.803	0.997
hsa.miR.367.3p	0.454	0.972	0.997
hsa.miR.3670	0.436	0.532	0.997
hsa.miR.3671	0.329	-3.04	0.997
hsa.miR.3672	0.468	-1.32	0.997
hsa.miR.3675.3p	0.119	1.846	0.997
hsa.miR.3675.5p	0.716	-0.242	0.997
hsa.miR.3677.3p	0.348	-1.088	0.997
hsa.miR.3677.5p	0.001	2.785	0.93
hsa.miR.3678.3p	0.67	-0.303	0.997
hsa.miR.3679.3p	0.453	0.654	0.997
hsa.miR.3679.5p	0.446	0.324	0.997
hsa.miR.3680.3p	0.945	-0.038	0.997
hsa.miR.3680.5p	0.716	0.447	0.997
hsa.miR.3681.3p	0.617	-0.306	0.997
hsa.miR.3681.5p	0.389	0.263	0.997
hsa.miR.3682.3p	0.208	0.85	0.997
hsa.miR.3682.5p	0.093	2.249	0.997
hsa.miR.3684	0.684	-0.765	0.997
hsa.miR.3685	0.946	0.05	0.997
hsa.miR.3687	0.539	-0.384	0.997
hsa.miR.3688.3p	0.692	0.122	0.997
hsa.miR.3688.5p	0.888	-0.055	0.997
hsa.miR.3689a.3p	0.293	-1.744	0.997
hsa.miR.3689b.3p	0.823	0.365	0.997
hsa.miR.3689c	0.823	0.365	0.997
hsa.miR.369.3p	0.789	-0.082	0.997
hsa.miR.369.5p	0.321	-0.219	0.997
hsa.miR.3690	0.533	0.298	0.997
hsa.miR.3691.3p	0.956	-0.058	0.997
hsa.miR.3691.5p	0.189	-0.741	0.997
hsa.miR.3692.3p	0.625	-0.276	0.997
hsa.miR.3692.5p	0.151	1.788	0.997
hsa.miR.370.3p	0.399	-0.141	0.997
hsa.miR.370.5p	0.349	-0.281	0.997
hsa.miR.3714	0.727	-0.581	0.997
hsa.miR.371a.3p	0.132	-2.219	0.997
hsa.miR.371a.5p	0.312	-2.14	0.997
hsa.miR.371b.3p	0.391	-1.199	0.997
hsa.miR.371b.5p	0.371	-1.537	0.997
hsa.miR.372.3p	0.205	-2.037	0.997
hsa.miR.372.5p	0.216	-1.874	0.997
hsa.miR.373.3p	0.036	-2.293	0.997
hsa.miR.374a.3p	0.461	-0.268	0.997
hsa.miR.374a.5p	0.41	-0.254	0.997
hsa.miR.374b.3p	0.369	-0.239	0.997
hsa.miR.374b.5p	0.82	0.063	0.997
hsa.miR.374c.3p	0.82	0.063	0.997
hsa.miR.374c.5p	0.641	0.103	0.997
hsa.miR.375	0.359	-0.335	0.997
hsa.miR.376a.2.5p	0.558	0.439	0.997
hsa.miR.376a.3p	0.695	-0.086	0.997
hsa.miR.376a.5p	0.299	-0.214	0.997
hsa.miR.376b.3p	0.571	0.141	0.997
hsa.miR.376b.5p	0.192	-0.312	0.997
hsa.miR.376c.3p	0.663	-0.093	0.997
hsa.miR.376c.5p	0.521	0.234	0.997
hsa.miR.377.3p	0.575	-0.177	0.997
hsa.miR.377.5p	0.982	0.004	0.997
hsa.miR.378a.3p	0.193	-0.434	0.997
hsa.miR.378a.5p	0.196	-0.541	0.997
hsa.miR.378b	0.802	0.33	0.997
hsa.miR.378c	0.158	-0.423	0.997
hsa.miR.378d	0.409	-0.334	0.997
hsa.miR.378e	0.136	0.658	0.997
hsa.miR.378f	0.242	-1.203	0.997
hsa.miR.378g	0.979	0.011	0.997
hsa.miR.378h	0.968	-0.03	0.997
hsa.miR.378i	0.133	0.808	0.997
hsa.miR.378j	0.952	-0.105	0.997
hsa.miR.379.3p	0.687	-0.098	0.997
hsa.miR.379.5p	0.535	-0.102	0.997
hsa.miR.380.3p	0.417	-0.201	0.997
hsa.miR.380.5p	0.205	0.473	0.997
hsa.miR.381.3p	0.555	-0.137	0.997
hsa.miR.381.5p	0.898	-0.04	0.997
hsa.miR.382.3p	0.673	-0.093	0.997
hsa.miR.382.5p	0.636	-0.102	0.997
hsa.miR.383.3p	0.929	0.119	0.997
hsa.miR.383.5p	0.772	-0.103	0.997
hsa.miR.3907	0.2	0.785	0.997
hsa.miR.3908	0.217	-3.732	0.997
hsa.miR.3909	0.98	0.006	0.997
hsa.miR.3911	0.622	-0.452	0.997
hsa.miR.3912.3p	0.714	-0.123	0.997
hsa.miR.3912.5p	0.11	1.767	0.997
hsa.miR.3913.3p	0.823	0.085	0.997
hsa.miR.3913.5p	0.823	0.085	0.997
hsa.miR.3914	0.824	-0.17	0.997
hsa.miR.3915	0.164	-1.349	0.997
hsa.miR.3916	0.934	0.063	0.997
hsa.miR.3917	0.972	-0.023	0.997
hsa.miR.3919	0.147	1.148	0.997
hsa.miR.3921	0.708	0.353	0.997
hsa.miR.3922.3p	0.777	0.459	0.997
hsa.miR.3922.5p	0.236	0.977	0.997
hsa.miR.3923	0.824	0.176	0.997
hsa.miR.3924	0.326	1.06	0.997
hsa.miR.3925.5p	0.363	-0.712	0.997
hsa.miR.3928.3p	0.408	0.218	0.997
hsa.miR.3928.5p	0.913	-0.048	0.997
hsa.miR.3929	0.812	0.173	0.997
hsa.miR.3934.3p	0.578	-0.832	0.997
hsa.miR.3934.5p	0.945	-0.032	0.997
hsa.miR.3935	0.247	3.639	0.997
hsa.miR.3936	0.252	0.629	0.997
hsa.miR.3937	0.233	-0.713	0.997
hsa.miR.3938	0.531	0.216	0.997
hsa.miR.3939	0.225	-1.187	0.997
hsa.miR.3940.3p	0.298	-0.492	0.997
hsa.miR.3940.5p	0.796	-0.385	0.997
hsa.miR.3941	0.745	0.237	0.997
hsa.miR.3942.3p	0.362	-0.809	0.997
hsa.miR.3942.5p	0.12	-0.809	0.997
hsa.miR.3943	0.486	-0.192	0.997
hsa.miR.3944.3p	0.995	-0.005	0.998
hsa.miR.3944.5p	0.685	0.239	0.997
hsa.miR.3960	0.385	0.357	0.997
hsa.miR.3974	0.372	1.388	0.997
hsa.miR.3975	0.329	-3.04	0.997
hsa.miR.3976	0.031	-2.438	0.997
hsa.miR.3978	0.844	0.355	0.997
hsa.miR.409.3p	0.634	-0.092	0.997
hsa.miR.409.5p	0.579	-0.11	0.997
hsa.miR.410.3p	0.869	-0.031	0.997
hsa.miR.410.5p	0.844	-0.05	0.997
hsa.miR.411.3p	0.511	-0.14	0.997
hsa.miR.411.5p	0.2	-0.324	0.997
hsa.miR.412.3p	0.785	0.175	0.997
hsa.miR.412.5p	0.816	0.126	0.997
hsa.miR.421	0.965	-0.014	0.997
hsa.miR.422a	0.698	-0.129	0.997
hsa.miR.423.3p	0.743	-0.06	0.997
hsa.miR.423.5p	0.662	-0.123	0.997
hsa.miR.424.3p	0.341	-0.249	0.997
hsa.miR.424.5p	0.03	-0.571	0.997
hsa.miR.425.3p	0.908	-0.029	0.997
hsa.miR.425.5p	0.321	-0.149	0.997
hsa.miR.4253	0.696	-0.751	0.997
hsa.miR.4254	0.984	0.007	0.997
hsa.miR.4265	0.853	0.374	0.997
hsa.miR.4268	0.159	3.344	0.997
hsa.miR.4269	0.073	3.273	0.997
hsa.miR.4273	0.173	4.563	0.997
hsa.miR.4277	0.026	2.149	0.997
hsa.miR.4281	0.919	-0.167	0.997
hsa.miR.4284	0.364	-0.329	0.997
hsa.miR.4285	0.921	-0.164	0.997
hsa.miR.4286	0.353	1.043	0.997
hsa.miR.4287	0.339	2.478	0.997
hsa.miR.4288	0.379	-1.087	0.997
hsa.miR.429	0.729	-0.101	0.997
hsa.miR.4290	0.303	2.609	0.997
hsa.miR.4293	0.161	-3.418	0.997
hsa.miR.4298	0.288	0.858	0.997
hsa.miR.4301	0.457	-0.238	0.997
hsa.miR.4307	0.81	0.187	0.997
hsa.miR.4308	0.211	-2.122	0.997
hsa.miR.431.3p	0.758	-0.059	0.997
hsa.miR.431.5p	0.94	-0.019	0.997
hsa.miR.4312	0.752	-0.363	0.997
hsa.miR.4313	0.877	-0.262	0.997
hsa.miR.432.3p	0.204	-0.373	0.997
hsa.miR.432.5p	0.789	0.057	0.997
hsa.miR.4323	0.463	-0.185	0.997
hsa.miR.4324	0.434	0.33	0.997
hsa.miR.4326	0.057	1.51	0.997
hsa.miR.433.3p	0.639	-0.076	0.997
hsa.miR.433.5p	0.343	-0.274	0.997
hsa.miR.4330	0.317	-1.963	0.997
hsa.miR.4417	0.784	0.376	0.997
hsa.miR.4419b	0.065	-2.777	0.997
hsa.miR.4421	0.341	0.421	0.997
hsa.miR.4422	0.053	0.941	0.997
hsa.miR.4423.3p	0.787	0.216	0.997
hsa.miR.4423.5p	0.559	0.291	0.997
hsa.miR.4424	0.635	-0.25	0.997
hsa.miR.4425	0.455	-0.957	0.997
hsa.miR.4427	0.509	0.904	0.997
hsa.miR.4428	0.169	2.296	0.997
hsa.miR.4429	0.604	-0.244	0.997
hsa.miR.4430	0.527	0.508	0.997
hsa.miR.4432	0.497	-1.047	0.997
hsa.miR.4433a.3p	0.164	-0.563	0.997
hsa.miR.4433a.5p	0.066	-1.775	0.997
hsa.miR.4433b.3p	0.19	-2.174	0.997
hsa.miR.4433b.5p	0.164	-0.563	0.997
hsa.miR.4435	0.455	0.544	0.997
hsa.miR.4436a	0.644	0.746	0.997
hsa.miR.4436b.3p	0.93	-0.088	0.997
hsa.miR.4436b.5p	0.313	1.01	0.997
hsa.miR.4437	0.742	-0.653	0.997
hsa.miR.4438	0.991	-0.013	0.998
hsa.miR.4440	0.287	0.421	0.997
hsa.miR.4442	0.611	0.341	0.997
hsa.miR.4443	0.856	-0.062	0.997
hsa.miR.4444	0.893	-0.221	0.997
hsa.miR.4445.3p	0.036	4.687	0.997
hsa.miR.4445.5p	0.686	0.489	0.997
hsa.miR.4446.3p	0.979	0.009	0.997
hsa.miR.4446.5p	0.331	-1.052	0.997
hsa.miR.4447	0.657	0.178	0.997
hsa.miR.4448	0.055	0.985	0.997
hsa.miR.4449	0.065	1.645	0.997
hsa.miR.4450	0.16	1.763	0.997
hsa.miR.4451	0.951	0.058	0.997
hsa.miR.4452	0.74	0.138	0.997
hsa.miR.4454	0.381	0.247	0.997
hsa.miR.4455	0.45	0.247	0.997
hsa.miR.4456	0.231	-0.456	0.997
hsa.miR.4458	0.474	-0.49	0.997
hsa.miR.4459	0.563	-0.253	0.997
hsa.miR.4460	0.036	3.413	0.997
hsa.miR.4461	0.693	-0.131	0.997
hsa.miR.4462	0.298	-6.811	0.997
hsa.miR.4463	0.377	0.919	0.997
hsa.miR.4465	0.463	-0.198	0.997
hsa.miR.4466	0.798	0.296	0.997
hsa.miR.4467	0.343	2.033	0.997
hsa.miR.4468	0.641	-0.525	0.997
hsa.miR.4469	0.445	0.915	0.997
hsa.miR.4470	0.076	0.915	0.997
hsa.miR.4471	0.888	0.19	0.997
hsa.miR.4472	0.352	-0.243	0.997
hsa.miR.4473	0.398	0.224	0.997
hsa.miR.4474.3p	0.113	-0.577	0.997
hsa.miR.4475	0.14	2.424	0.997
hsa.miR.4477a	0.78	0.248	0.997
hsa.miR.4477b	0.185	-0.894	0.997
hsa.miR.4478	0.284	-1.006	0.997
hsa.miR.4479	0.43	-0.469	0.997
hsa.miR.448	0.657	-0.121	0.997
hsa.miR.4482.3p	0.552	0.53	0.997
hsa.miR.4482.5p	0.092	0.869	0.997
hsa.miR.4483	0.721	0.142	0.997
hsa.miR.4484	0.531	-0.193	0.997
hsa.miR.4485.3p	0.388	-0.311	0.997
hsa.miR.4487	0.169	1.513	0.997
hsa.miR.4488	0.966	0.017	0.997
hsa.miR.4490	0.463	-0.198	0.997
hsa.miR.4491	0.695	0.456	0.997
hsa.miR.4492	0.767	0.155	0.997
hsa.miR.4493	0.399	-0.859	0.997
hsa.miR.4494	0.678	0.248	0.997
hsa.miR.4495	0.109	4.177	0.997
hsa.miR.4496	0.887	0.08	0.997
hsa.miR.4497	0.591	0.221	0.997
hsa.miR.4498	0.713	0.226	0.997
hsa.miR.449a	0.472	0.282	0.997
hsa.miR.449b.3p	0.957	0.027	0.997
hsa.miR.449b.5p	0.213	1.282	0.997
hsa.miR.449c.3p	0.612	0.499	0.997
hsa.miR.449c.5p	0.852	0.073	0.997
hsa.miR.4500	0.889	0.107	0.997
hsa.miR.4501	0.729	0.121	0.997
hsa.miR.4502	0.93	0.037	0.997
hsa.miR.4503	0.627	-0.935	0.997
hsa.miR.4504	0.335	-0.528	0.997
hsa.miR.4505	0.845	0.228	0.997
hsa.miR.4507	0.296	-0.379	0.997
hsa.miR.4508	0.056	-0.572	0.997
hsa.miR.450a.1.3p	0.906	0.037	0.997
hsa.miR.450a.2.3p	0.148	-0.288	0.997
hsa.miR.450a.5p	0.082	-0.491	0.997
hsa.miR.450b.5p	0.239	-0.414	0.997
hsa.miR.4510	0.784	0.092	0.997
hsa.miR.4511	0.487	0.461	0.997
hsa.miR.4512	0.216	-0.907	0.997
hsa.miR.4513	0.469	-0.555	0.997
hsa.miR.4515	0.665	-0.538	0.997
hsa.miR.4516	0.926	-0.046	0.997
hsa.miR.4517	0.945	0.039	0.997
hsa.miR.4519	0.547	1.124	0.997
hsa.miR.451a	0.533	-0.212	0.997
hsa.miR.451b	0.842	0.117	0.997
hsa.miR.452.5p	0.703	0.124	0.997
hsa.miR.4520.2.3p	0.369	-0.341	0.997
hsa.miR.4520.3p	0.426	-0.265	0.997
hsa.miR.4520.5p	0.562	0.335	0.997
hsa.miR.4521	0.674	0.192	0.997
hsa.miR.4522	0.713	0.273	0.997
hsa.miR.4523	0.911	-0.065	0.997
hsa.miR.4524a.3p	0.407	-0.359	0.997
hsa.miR.4524a.5p	0.4	1.158	0.997
hsa.miR.4524b.3p	0.901	-0.256	0.997
hsa.miR.4524b.5p	0.948	-0.084	0.997
hsa.miR.4525	0.392	0.643	0.997
hsa.miR.4526	0.929	-0.085	0.997
hsa.miR.4527	0.347	1.341	0.997
hsa.miR.4528	0.79	0.343	0.997
hsa.miR.4529.3p	0.093	-1.405	0.997
hsa.miR.4529.5p	0.307	0.598	0.997
hsa.miR.4530	0.101	6.447	0.997
hsa.miR.4531	0.502	-0.382	0.997
hsa.miR.4532	0.168	2.09	0.997
hsa.miR.4533	0.226	-3.384	0.997
hsa.miR.4536.3p	0.911	-0.086	0.997
hsa.miR.4536.5p	0.452	0.442	0.997
hsa.miR.4538	0.52	0.448	0.997
hsa.miR.4539	0.886	-0.11	0.997
hsa.miR.454.3p	0.267	0.363	0.997
hsa.miR.454.5p	0.402	-0.236	0.997
hsa.miR.4540	0.265	-2.286	0.997
hsa.miR.455.3p	0.896	0.051	0.997
hsa.miR.455.5p	0.875	0.057	0.997
hsa.miR.4632.3p	0.298	0.438	0.997
hsa.miR.4632.5p	0.175	4.296	0.997
hsa.miR.4633.3p	0.459	0.903	0.997
hsa.miR.4633.5p	0.349	1.671	0.997
hsa.miR.4634	0.71	-0.116	0.997
hsa.miR.4635	0.347	0.711	0.997
hsa.miR.4636	0.89	0.039	0.997
hsa.miR.4637	0.882	0.103	0.997
hsa.miR.4638.3p	0.128	0.753	0.997
hsa.miR.4638.5p	0.617	-0.259	0.997
hsa.miR.4639.3p	0.29	3.068	0.997
hsa.miR.4639.5p	0.301	-0.361	0.997
hsa.miR.4640.3p	0.67	0.171	0.997
hsa.miR.4640.5p	0.745	-0.35	0.997
hsa.miR.4641	0.793	-0.114	0.997
hsa.miR.4643	0.093	2.342	0.997
hsa.miR.4644	0.456	0.412	0.997
hsa.miR.4645.3p	0.524	0.275	0.997
hsa.miR.4646.3p	0.951	0.019	0.997
hsa.miR.4646.5p	0.983	-0.02	0.997
hsa.miR.4647	0.592	0.347	0.997
hsa.miR.4648	1	0	1
hsa.miR.4649.3p	0.107	-1.437	0.997
hsa.miR.4649.5p	0.203	2.082	0.997
hsa.miR.4650.3p	0.977	0.018	0.997
hsa.miR.4650.5p	0.216	-0.355	0.997
hsa.miR.4651	0.182	-1.234	0.997
hsa.miR.4652.3p	0.524	-0.988	0.997
hsa.miR.4652.5p	0.463	-0.195	0.997
hsa.miR.4653.5p	0.334	-4.311	0.997
hsa.miR.4654	0.096	1.119	0.997
hsa.miR.4655.5p	0.769	-0.436	0.997
hsa.miR.4656	0.325	-1.365	0.997
hsa.miR.4657	0.294	-0.898	0.997
hsa.miR.4658	0.343	0.758	0.997
hsa.miR.4659a.3p	0.295	-0.319	0.997
hsa.miR.4659a.5p	0.457	-0.479	0.997
hsa.miR.4659b.3p	0.511	-0.63	0.997
hsa.miR.4659b.5p	0.659	-0.616	0.997
hsa.miR.466	0.269	1.391	0.997
hsa.miR.4660	0.441	0.46	0.997
hsa.miR.4661.3p	0.494	-0.588	0.997
hsa.miR.4661.5p	0.732	-0.162	0.997
hsa.miR.4662a.3p	0.216	0.583	0.997
hsa.miR.4662a.5p	0.748	0.129	0.997
hsa.miR.4662b	0.775	0.106	0.997
hsa.miR.4663	0.543	-0.529	0.997
hsa.miR.4664.3p	0.837	-0.156	0.997
hsa.miR.4664.5p	0.116	-0.787	0.997
hsa.miR.4665.3p	0.988	0.02	0.998
hsa.miR.4665.5p	0.095	-0.71	0.997
hsa.miR.4666b	0.145	1.467	0.997
hsa.miR.4667.3p	0.07	-0.644	0.997
hsa.miR.4667.5p	0.76	-0.206	0.997
hsa.miR.4668.3p	0.71	0.319	0.997
hsa.miR.4668.5p	0.242	-0.455	0.997
hsa.miR.4669	0.357	1.02	0.997
hsa.miR.4670.3p	0.605	-0.521	0.997
hsa.miR.4670.5p	0.605	-0.521	0.997
hsa.miR.4671.3p	0.829	-0.101	0.997
hsa.miR.4671.5p	0.584	0.394	0.997
hsa.miR.4672	0.519	0.45	0.997
hsa.miR.4673	0.85	0.159	0.997
hsa.miR.4674	0.114	6.27	0.997
hsa.miR.4676.3p	0.074	1.158	0.997
hsa.miR.4676.5p	0.571	0.876	0.997
hsa.miR.4677.3p	0.903	-0.034	0.997
hsa.miR.4677.5p	0.869	-0.075	0.997
hsa.miR.4678	0.652	0.732	0.997
hsa.miR.4679	0.09	3.123	0.997
hsa.miR.4680.3p	0.516	0.669	0.997
hsa.miR.4680.5p	0.162	-3.609	0.997
hsa.miR.4681	0.065	-7.428	0.997
hsa.miR.4682	0.466	0.458	0.997
hsa.miR.4683	0.991	0.005	0.998
hsa.miR.4684.3p	0.778	-0.209	0.997
hsa.miR.4684.5p	0.363	-0.93	0.997
hsa.miR.4685.3p	0.118	-0.382	0.997
hsa.miR.4685.5p	0.356	-0.993	0.997
hsa.miR.4686	0.821	0.261	0.997
hsa.miR.4687.3p	0.325	0.759	0.997
hsa.miR.4687.5p	0.311	-0.561	0.997
hsa.miR.4688	0.565	-0.21	0.997
hsa.miR.4689	0.691	0.365	0.997
hsa.miR.4690.3p	0.07	2.321	0.997
hsa.miR.4690.5p	0.883	0.2	0.997
hsa.miR.4691.3p	0.828	-0.177	0.997
hsa.miR.4691.5p	0.638	0.531	0.997
hsa.miR.4693.5p	0.963	-0.077	0.997
hsa.miR.4694.5p	0.518	1.522	0.997
hsa.miR.4695.3p	0.241	0.749	0.997
hsa.miR.4695.5p	0.141	1.4	0.997
hsa.miR.4696	0.743	-0.136	0.997
hsa.miR.4697.3p	0.937	-0.044	0.997
hsa.miR.4697.5p	0.565	0.914	0.997
hsa.miR.4698	0.298	-1.031	0.997
hsa.miR.4699.3p	0.947	-0.035	0.997
hsa.miR.4699.5p	0.492	-0.693	0.997
hsa.miR.4700.3p	0.09	0.95	0.997
hsa.miR.4700.5p	0.005	3.081	0.997
hsa.miR.4701.3p	0.333	-3.895	0.997
hsa.miR.4701.5p	0.344	-0.388	0.997
hsa.miR.4703.3p	0.967	-0.052	0.997
hsa.miR.4703.5p	0.167	-3.564	0.997
hsa.miR.4704.5p	0.166	6.261	0.997
hsa.miR.4705	0.478	-0.213	0.997
hsa.miR.4706	0.063	2.179	0.997
hsa.miR.4707.3p	0.319	0.524	0.997
hsa.miR.4707.5p	0.523	-0.402	0.997
hsa.miR.4708.3p	0.584	-0.533	0.997
hsa.miR.4708.5p	0.859	0.306	0.997
hsa.miR.4709.3p	0.827	-0.142	0.997
hsa.miR.4709.5p	0.551	0.235	0.997
hsa.miR.4711.3p	0.895	0.188	0.997
hsa.miR.4711.5p	0.545	0.462	0.997
hsa.miR.4712.5p	0.435	1.069	0.997
hsa.miR.4713.3p	0.328	1.972	0.997
hsa.miR.4713.5p	0.68	0.546	0.997
hsa.miR.4714.3p	0.321	1.203	0.997
hsa.miR.4714.5p	0.351	-0.656	0.997
hsa.miR.4715.5p	0.288	0.943	0.997
hsa.miR.4716.3p	0.817	-0.168	0.997
hsa.miR.4716.5p	0.01	3.391	0.997
hsa.miR.4717.3p	0.721	0.166	0.997
hsa.miR.4717.5p	0.677	0.196	0.997
hsa.miR.4718	0.028	1.519	0.997
hsa.miR.4719	0.336	2.975	0.997
hsa.miR.4720.5p	0.978	-0.039	0.997
hsa.miR.4722.3p	0.38	1.076	0.997
hsa.miR.4722.5p	0.622	-0.69	0.997
hsa.miR.4723.3p	0.734	0.208	0.997
hsa.miR.4723.5p	0.618	-0.299	0.997
hsa.miR.4724.5p	0.418	0.79	0.997
hsa.miR.4725.3p	0.665	-0.409	0.997
hsa.miR.4725.5p	0.587	-0.494	0.997
hsa.miR.4726.3p	0.13	-1.332	0.997
hsa.miR.4726.5p	0.356	0.71	0.997
hsa.miR.4727.3p	0.096	1.102	0.997
hsa.miR.4727.5p	0.038	2.1	0.997
hsa.miR.4728.3p	0.585	0.187	0.997
hsa.miR.4728.5p	0.065	1.749	0.997
hsa.miR.4729	0.681	0.227	0.997
hsa.miR.4730	0.417	0.833	0.997
hsa.miR.4731.3p	0.306	-0.571	0.997
hsa.miR.4731.5p	0.517	-0.358	0.997
hsa.miR.4732.3p	0.344	-0.369	0.997
hsa.miR.4732.5p	0.504	-0.433	0.997
hsa.miR.4733.3p	0.149	-0.747	0.997
hsa.miR.4733.5p	0.063	1.19	0.997
hsa.miR.4734	0.339	-0.794	0.997
hsa.miR.4735.5p	0.052	1.721	0.997
hsa.miR.4736	0.279	-1.478	0.997
hsa.miR.4737	0.483	0.74	0.997
hsa.miR.4738.3p	0.565	-0.24	0.997
hsa.miR.4738.5p	0.376	-0.888	0.997
hsa.miR.4739	0.006	1.269	0.997
hsa.miR.4740.5p	0.166	6.27	0.997
hsa.miR.4741	0.267	1.284	0.997
hsa.miR.4742.3p	0.443	-0.232	0.997
hsa.miR.4742.5p	0.624	0.169	0.997
hsa.miR.4743.3p	0.629	-0.468	0.997
hsa.miR.4743.5p	0.208	-0.396	0.997
hsa.miR.4744	0.164	-2.682	0.997
hsa.miR.4745.3p	0.885	-0.132	0.997
hsa.miR.4745.5p	0.789	0.279	0.997
hsa.miR.4746.3p	0.472	-1.959	0.997
hsa.miR.4746.5p	0.919	0.084	0.997
hsa.miR.4747.5p	0.66	-0.67	0.997
hsa.miR.4748	0.192	1.409	0.997
hsa.miR.4749.3p	0.805	-0.182	0.997
hsa.miR.4749.5p	0.612	-0.211	0.997
hsa.miR.4750.3p	0.03	-1.407	0.997
hsa.miR.4750.5p	0.65	-0.282	0.997
hsa.miR.4751	0.165	2.451	0.997
hsa.miR.4752	0.587	-0.83	0.997
hsa.miR.4753.3p	0.704	0.385	0.997
hsa.miR.4753.5p	0.474	-0.579	0.997
hsa.miR.4754	0.223	-0.65	0.997
hsa.miR.4755.3p	0.03	1.591	0.997
hsa.miR.4755.5p	0.191	0.788	0.997
hsa.miR.4757.3p	0.329	-0.887	0.997
hsa.miR.4757.5p	0.712	0.255	0.997
hsa.miR.4758.3p	0.417	0.399	0.997
hsa.miR.4758.5p	0.125	4.944	0.997
hsa.miR.4759	0.817	0.31	0.997
hsa.miR.4760.3p	0.112	3.599	0.997
hsa.miR.4760.5p	0.634	-0.181	0.997
hsa.miR.4761.3p	0.938	0.074	0.997
hsa.miR.4761.5p	0.155	4.015	0.997
hsa.miR.4762.3p	0.734	0.48	0.997
hsa.miR.4762.5p	0.878	-0.147	0.997
hsa.miR.4763.3p	0.244	0.754	0.997
hsa.miR.4763.5p	0.488	-0.808	0.997
hsa.miR.4764.3p	0.682	-0.61	0.997
hsa.miR.4764.5p	0.129	-2.03	0.997
hsa.miR.4765	0.881	-0.206	0.997
hsa.miR.4766.3p	0.564	-0.497	0.997
hsa.miR.4767	0.858	-0.135	0.997
hsa.miR.4768.3p	0.629	-0.376	0.997
hsa.miR.4768.5p	0.346	-0.618	0.997
hsa.miR.4769.3p	0.051	2.119	0.997
hsa.miR.4770	0.446	-0.286	0.997
hsa.miR.4771	0.83	0.091	0.997
hsa.miR.4772.3p	0.421	-0.402	0.997
hsa.miR.4772.5p	0.291	-1.281	0.997
hsa.miR.4773	0.597	0.317	0.997
hsa.miR.4774.3p	0.153	4.976	0.997
hsa.miR.4774.5p	0.698	-0.437	0.997
hsa.miR.4775	0.385	0.457	0.997
hsa.miR.4776.3p	0.539	-0.492	0.997
hsa.miR.4776.5p	0.145	-3.401	0.997
hsa.miR.4777.5p	0.094	3.045	0.997
hsa.miR.4778.5p	0.301	3.625	0.997
hsa.miR.4779	0.94	0.122	0.997
hsa.miR.4780	0.274	0.482	0.997
hsa.miR.4781.3p	0.893	-0.067	0.997
hsa.miR.4781.5p	0.848	0.132	0.997
hsa.miR.4782.5p	0.344	0.968	0.997
hsa.miR.4783.3p	0.959	0.023	0.997
hsa.miR.4783.5p	0.552	-0.609	0.997
hsa.miR.4784	0.919	0.13	0.997
hsa.miR.4785	0.658	0.175	0.997
hsa.miR.4786.5p	0.079	1.136	0.997
hsa.miR.4787.3p	0.613	-0.273	0.997
hsa.miR.4787.5p	0.126	0.773	0.997
hsa.miR.4789.3p	0.323	-2.342	0.997
hsa.miR.4790.3p	0.92	-0.031	0.997
hsa.miR.4790.5p	0.053	-1.117	0.997
hsa.miR.4791	0.35	0.311	0.997
hsa.miR.4792	0.589	0.166	0.997
hsa.miR.4793.3p	0.414	1.025	0.997
hsa.miR.4793.5p	0.123	3.083	0.997
hsa.miR.4794	0.102	3.47	0.997
hsa.miR.4795.3p	0.613	-0.357	0.997
hsa.miR.4795.5p	0.703	-0.498	0.997
hsa.miR.4796.3p	0.084	-0.924	0.997
hsa.miR.4796.5p	0.574	-0.25	0.997
hsa.miR.4797.3p	0.027	1.733	0.997
hsa.miR.4797.5p	0.913	-0.144	0.997
hsa.miR.4798.3p	0.885	-0.062	0.997
hsa.miR.4798.5p	0.362	-0.29	0.997
hsa.miR.4799.3p	0.573	0.961	0.997
hsa.miR.4799.5p	0.73	-0.287	0.997
hsa.miR.4800.3p	0.941	-0.022	0.997
hsa.miR.4800.5p	0.224	-1.168	0.997
hsa.miR.4801	0.145	0.535	0.997
hsa.miR.4802.3p	0.422	0.867	0.997
hsa.miR.4802.5p	0.358	-1.191	0.997
hsa.miR.4803	0.455	0.66	0.997
hsa.miR.4804.3p	0.822	0.097	0.997
hsa.miR.4804.5p	0.237	-0.727	0.997
hsa.miR.483.3p	0.069	-0.964	0.997
hsa.miR.483.5p	0.238	-0.622	0.997
hsa.miR.484	0.842	-0.042	0.997
hsa.miR.485.3p	0.621	-0.088	0.997
hsa.miR.485.5p	0.755	-0.059	0.997
hsa.miR.486.3p	0.643	-0.152	0.997
hsa.miR.486.5p	0.546	-0.237	0.997
hsa.miR.487a.3p	0.546	-0.149	0.997
hsa.miR.487a.5p	0.852	-0.034	0.997
hsa.miR.487b.3p	0.622	-0.102	0.997
hsa.miR.487b.5p	0.759	-0.065	0.997
hsa.miR.488.3p	0.694	-0.106	0.997
hsa.miR.488.5p	0.928	-0.022	0.997
hsa.miR.489.3p	0.487	-0.286	0.997
hsa.miR.489.5p	0.207	1.782	0.997
hsa.miR.490.3p	0.707	0.112	0.997
hsa.miR.490.5p	0.83	-0.068	0.997
hsa.miR.491.3p	0.874	0.028	0.997
hsa.miR.491.5p	0.352	0.162	0.997
hsa.miR.492	0.994	-0.009	0.998
hsa.miR.493.3p	0.321	0.235	0.997
hsa.miR.493.5p	0.659	0.089	0.997
hsa.miR.494.3p	0.949	-0.019	0.997
hsa.miR.494.5p	0.418	0.313	0.997
hsa.miR.495.3p	0.876	-0.034	0.997
hsa.miR.495.5p	0.685	-0.092	0.997
hsa.miR.496	0.625	-0.138	0.997
hsa.miR.497.3p	0.918	-0.043	0.997
hsa.miR.497.5p	0.177	-0.445	0.997
hsa.miR.498	0.568	-0.455	0.997
hsa.miR.4999.3p	0.273	2.317	0.997
hsa.miR.4999.5p	0.886	-0.064	0.997
hsa.miR.499a.3p	0.318	-0.433	0.997
hsa.miR.499a.5p	0.99	0.003	0.998
hsa.miR.499b.3p	0.415	0.225	0.997
hsa.miR.499b.5p	0.917	-0.045	0.997
hsa.miR.5000.3p	0.876	0.122	0.997
hsa.miR.5000.5p	0.124	2.124	0.997
hsa.miR.5001.3p	0.41	0.235	0.997
hsa.miR.5001.5p	0.265	0.87	0.997
hsa.miR.5002.3p	0.765	-0.288	0.997
hsa.miR.5002.5p	0.314	-0.269	0.997
hsa.miR.5003.3p	0.305	-1.227	0.997
hsa.miR.5003.5p	0.212	2.085	0.997
hsa.miR.5004.3p	0.745	0.194	0.997
hsa.miR.5004.5p	0.703	-0.151	0.997
hsa.miR.5006.3p	0.112	-0.82	0.997
hsa.miR.5006.5p	0.242	2.646	0.997
hsa.miR.5007.5p	0.77	-0.341	0.997
hsa.miR.5008.3p	0.817	0.316	0.997
hsa.miR.5009.3p	0.303	1.219	0.997
hsa.miR.5009.5p	0.919	-0.073	0.997
hsa.miR.500a.3p	0.092	-0.499	0.997
hsa.miR.500a.5p	0.968	-0.016	0.997
hsa.miR.500b.3p	0.637	0.987	0.997
hsa.miR.500b.5p	0.475	-1.091	0.997
hsa.miR.501.3p	0.263	-0.273	0.997
hsa.miR.501.5p	0.427	-0.197	0.997
hsa.miR.5010.3p	0.364	-0.299	0.997
hsa.miR.5010.5p	0.207	0.467	0.997
hsa.miR.502.3p	0.57	-0.194	0.997
hsa.miR.502.5p	0.955	0.091	0.997
hsa.miR.503.3p	0.354	-3.402	0.997
hsa.miR.503.5p	0.104	-0.467	0.997
hsa.miR.504.3p	0.483	-0.436	0.997
hsa.miR.504.5p	0.486	-0.126	0.997
hsa.miR.5047	0.463	-0.198	0.997
hsa.miR.505.3p	0.96	-0.017	0.997
hsa.miR.505.5p	0.599	0.128	0.997
hsa.miR.506.3p	0.165	8.761	0.997
hsa.miR.506.5p	0.298	-0.907	0.997
hsa.miR.507	0.289	0.75	0.997
hsa.miR.508.3p	0.027	-0.571	0.997
hsa.miR.508.5p	0.487	-0.288	0.997
hsa.miR.5087	0.449	1.181	0.997
hsa.miR.5088.3p	0.575	0.431	0.997
hsa.miR.5088.5p	0.692	-0.275	0.997
hsa.miR.5089.3p	0.153	-0.874	0.997
hsa.miR.5089.5p	0.46	0.659	0.997
hsa.miR.509.3.5p	0.964	0.015	0.997
hsa.miR.509.3p	0.491	-0.187	0.997
hsa.miR.509.5p	0.852	0.137	0.997
hsa.miR.5090	0.357	0.827	0.997
hsa.miR.5091	0.608	0.269	0.997
hsa.miR.5092	0.311	-1.664	0.997
hsa.miR.5093	0.514	0.846	0.997
hsa.miR.5094	0.067	0.988	0.997
hsa.miR.5095	0.065	0.498	0.997
hsa.miR.5096	0.243	0.275	0.997
hsa.miR.510.5p	0.298	-0.815	0.997
hsa.miR.5100	0.313	0.829	0.997
hsa.miR.511.3p	0.903	0.089	0.997
hsa.miR.511.5p	0.5	-0.235	0.997
hsa.miR.512.3p	0.94	0.076	0.997
hsa.miR.512.5p	0.317	-0.794	0.997
hsa.miR.513a.3p	0.739	0.135	0.997
hsa.miR.513b.5p	0.759	-0.097	0.997
hsa.miR.513c.3p	0.595	0.225	0.997
hsa.miR.513c.5p	0.622	-0.19	0.997
hsa.miR.514a.3p	0.497	-0.257	0.997
hsa.miR.514a.5p	0.735	0.136	0.997
hsa.miR.514b.3p	0.275	-0.784	0.997
hsa.miR.514b.5p	0.21	-0.595	0.997
hsa.miR.515.3p	0.172	3.334	0.997
hsa.miR.515.5p	0.38	-0.696	0.997
hsa.miR.516a.5p	0.256	-0.348	0.997
hsa.miR.516b.5p	0.291	-0.418	0.997
hsa.miR.517.5p	0.247	-1.183	0.997
hsa.miR.517a.3p	0.212	-0.833	0.997
hsa.miR.517b.3p	0.212	-0.833	0.997
hsa.miR.517c.3p	0.25	-0.617	0.997
hsa.miR.5187.3p	0.412	-0.506	0.997
hsa.miR.5187.5p	0.454	-0.218	0.997
hsa.miR.5188	0.41	0.54	0.997
hsa.miR.5189.3p	0.579	-0.567	0.997
hsa.miR.5189.5p	0.45	0.765	0.997
hsa.miR.518a.3p	0.814	-0.213	0.997
hsa.miR.518a.5p	0.331	5.914	0.997
hsa.miR.518b	0.057	-0.849	0.997
hsa.miR.518c.3p	0.908	-0.09	0.997
hsa.miR.518d.3p	0.707	0.385	0.997
hsa.miR.518d.5p	0.861	0.268	0.997
hsa.miR.518e.3p	0.287	0.828	0.997
hsa.miR.518e.5p	0.389	-0.465	0.997
hsa.miR.518f.3p	0.455	1.05	0.997
hsa.miR.518f.5p	0.216	-1.84	0.997
hsa.miR.5190	0.129	1.767	0.997
hsa.miR.5191	0.65	0.457	0.997
hsa.miR.5192	0.229	-1.763	0.997
hsa.miR.5193	0.264	-0.537	0.997
hsa.miR.5195.3p	0.236	2.538	0.997
hsa.miR.5196.3p	0.511	0.308	0.997
hsa.miR.5196.5p	0.665	-0.482	0.997
hsa.miR.5197.3p	0.983	-0.031	0.997
hsa.miR.5197.5p	0.463	-1.477	0.997
hsa.miR.519a.3p	0.679	-0.142	0.997
hsa.miR.519a.5p	0.389	-0.465	0.997
hsa.miR.519b.3p	0.137	1.29	0.997
hsa.miR.519b.5p	0.389	-0.465	0.997
hsa.miR.519c.3p	0.296	-1.392	0.997
hsa.miR.519c.5p	0.389	-0.465	0.997
hsa.miR.519d.3p	0.137	-0.839	0.997
hsa.miR.519d.5p	0.771	-0.109	0.997
hsa.miR.520a.3p	0.525	-0.966	0.997
hsa.miR.520a.5p	0.155	4.373	0.997
hsa.miR.520b	0.326	5.904	0.997
hsa.miR.520c.3p	0.928	-0.092	0.997
hsa.miR.520c.5p	0.861	0.268	0.997
hsa.miR.520d.3p	0.779	0.257	0.997
hsa.miR.520d.5p	0.963	0.079	0.997
hsa.miR.520e	0.165	-4.394	0.997
hsa.miR.520f.5p	0.88	0.05	0.997
hsa.miR.520g.3p	0.544	-0.324	0.997
hsa.miR.520g.5p	0.724	0.523	0.997
hsa.miR.520h	0.595	0.409	0.997
hsa.miR.521	0.562	-0.255	0.997
hsa.miR.522.3p	0.996	0.001	0.998
hsa.miR.522.5p	0.389	-0.465	0.997
hsa.miR.523.3p	0.155	2.106	0.997
hsa.miR.523.5p	0.389	-0.465	0.997
hsa.miR.524.3p	0.304	-1.87	0.997
hsa.miR.524.5p	0.001	-4.107	0.93
hsa.miR.525.3p	0.345	2.55	0.997
hsa.miR.525.5p	0.9	-0.133	0.997
hsa.miR.526a	0.861	0.268	0.997
hsa.miR.526b.3p	0.152	2.642	0.997
hsa.miR.526b.5p	0.539	-0.533	0.997
hsa.miR.527	0.331	5.914	0.997
hsa.miR.532.3p	0.431	-0.222	0.997
hsa.miR.532.5p	0.964	0.016	0.997
hsa.miR.539.3p	0.711	-0.122	0.997
hsa.miR.539.5p	0.421	0.167	0.997
hsa.miR.541.3p	0.106	-0.459	0.997
hsa.miR.541.5p	0.607	-0.16	0.997
hsa.miR.542.3p	0.231	-0.409	0.997
hsa.miR.542.5p	0.222	-0.218	0.997
hsa.miR.543	0.817	0.063	0.997
hsa.miR.544a	0.091	-0.56	0.997
hsa.miR.544b	0.782	-0.199	0.997
hsa.miR.545.3p	0.665	0.289	0.997
hsa.miR.545.5p	0.231	-0.511	0.997
hsa.miR.548a.3p	0.56	-0.169	0.997
hsa.miR.548a.5p	0.303	0.536	0.997
hsa.miR.548aa	0.554	-0.159	0.997
hsa.miR.548ab	0.604	0.161	0.997
hsa.miR.548ac	0.586	-0.364	0.997
hsa.miR.548ad.3p	0.031	-1.73	0.997
hsa.miR.548ad.5p	0.211	0.333	0.997
hsa.miR.548ae.3p	0.77	0.157	0.997
hsa.miR.548ae.5p	0.211	0.333	0.997
hsa.miR.548ag	0.833	0.069	0.997
hsa.miR.548ah.3p	0.928	0.028	0.997
hsa.miR.548ah.5p	0.626	0.608	0.997
hsa.miR.548ai	0.345	0.286	0.997
hsa.miR.548aj.3p	0.829	-0.135	0.997
hsa.miR.548aj.5p	0.444	-0.23	0.997
hsa.miR.548ak	0.539	0.218	0.997
hsa.miR.548al	0.567	-0.239	0.997
hsa.miR.548am.3p	0.178	0.383	0.997
hsa.miR.548am.5p	0.488	0.175	0.997
hsa.miR.548an	0.472	0.635	0.997
hsa.miR.548ao.3p	0.347	0.448	0.997
hsa.miR.548ao.5p	0.201	2.541	0.997
hsa.miR.548ap.3p	0.37	-0.214	0.997
hsa.miR.548ap.5p	0.33	0.688	0.997
hsa.miR.548aq.3p	0.359	-0.282	0.997
hsa.miR.548aq.5p	0.216	0.589	0.997
hsa.miR.548ar.3p	0.39	0.277	0.997
hsa.miR.548ar.5p	0.146	-0.591	0.997
hsa.miR.548as.3p	0.313	-0.915	0.997
hsa.miR.548as.5p	0.503	-0.22	0.997
hsa.miR.548at.3p	0.691	0.562	0.997
hsa.miR.548at.5p	0.008	1.021	0.997
hsa.miR.548au.3p	0.192	-1.452	0.997
hsa.miR.548au.5p	0.693	0.101	0.997
hsa.miR.548av.3p	0.138	0.983	0.997
hsa.miR.548av.5p	0.507	-0.628	0.997
hsa.miR.548aw	0.824	-0.106	0.997
hsa.miR.548ax	0.043	-0.821	0.997
hsa.miR.548ay.3p	0.968	0.01	0.997
hsa.miR.548ay.5p	0.187	0.381	0.997
hsa.miR.548az.3p	0.607	0.493	0.997
hsa.miR.548az.5p	0.931	-0.024	0.997
hsa.miR.548b.3p	0.282	0.43	0.997
hsa.miR.548b.5p	0.024	0.532	0.997
hsa.miR.548ba	0.134	-0.433	0.997
hsa.miR.548bb.3p	0.205	0.605	0.997
hsa.miR.548bb.5p	0.374	0.321	0.997
hsa.miR.548c.3p	0.395	0.42	0.997
hsa.miR.548c.5p	0.488	0.175	0.997
hsa.miR.548d.3p	0.242	0.513	0.997
hsa.miR.548d.5p	0.037	0.49	0.997
hsa.miR.548e.3p	0.276	-0.39	0.997
hsa.miR.548e.5p	0.859	0.073	0.997
hsa.miR.548f.3p	0.942	-0.109	0.997
hsa.miR.548f.5p	0.444	-0.237	0.997
hsa.miR.548g.5p	0.444	-0.23	0.997
hsa.miR.548h.3p	0.879	0.041	0.997
hsa.miR.548h.5p	0.672	-0.122	0.997
hsa.miR.548i	0.82	-0.07	0.997
hsa.miR.548j.3p	0.187	-1.51	0.997
hsa.miR.548j.5p	0.707	-0.087	0.997
hsa.miR.548k	0.834	0.065	0.997
hsa.miR.548l	0.115	0.398	0.997
hsa.miR.548m	0.679	-0.329	0.997
hsa.miR.548n	0.493	0.233	0.997
hsa.miR.548o.3p	0.707	0.089	0.997
hsa.miR.548o.5p	0.488	0.175	0.997
hsa.miR.548p	0.223	0.733	0.997
hsa.miR.548q	0.461	0.406	0.997
hsa.miR.548s	0.875	-0.052	0.997
hsa.miR.548t.3p	0.554	-0.159	0.997
hsa.miR.548t.5p	0.152	0.747	0.997
hsa.miR.548u	0.728	0.158	0.997
hsa.miR.548v	0.608	0.173	0.997
hsa.miR.548w	0.264	0.295	0.997
hsa.miR.548x.3p	0.905	-0.111	0.997
hsa.miR.548x.5p	0.444	-0.23	0.997
hsa.miR.548y	0.865	0.078	0.997
hsa.miR.548z	0.879	0.041	0.997
hsa.miR.549a	0.462	-0.455	0.997
hsa.miR.550a.3.5p	0.443	-0.269	0.997
hsa.miR.550a.3p	0.759	-0.149	0.997
hsa.miR.550a.5p	0.53	0.194	0.997
hsa.miR.550b.2.5p	0.759	-0.149	0.997
hsa.miR.550b.3p	0.175	-0.558	0.997
hsa.miR.551a	0.078	-0.611	0.997
hsa.miR.551b.3p	0.172	-0.432	0.997
hsa.miR.551b.5p	0.811	-0.084	0.997
hsa.miR.552.3p	0.956	0.019	0.997
hsa.miR.552.5p	0.083	3.971	0.997
hsa.miR.556.3p	0.742	-0.116	0.997
hsa.miR.556.5p	0.65	-0.138	0.997
hsa.miR.557	0.876	-0.071	0.997
hsa.miR.5579.3p	0.495	0.329	0.997
hsa.miR.5579.5p	0.844	0.084	0.997
hsa.miR.558	0.489	0.914	0.997
hsa.miR.5580.5p	0.925	-0.151	0.997
hsa.miR.5581.3p	0.958	0.016	0.997
hsa.miR.5581.5p	0.319	-0.597	0.997
hsa.miR.5582.3p	0.527	0.562	0.997
hsa.miR.5582.5p	0.958	-0.043	0.997
hsa.miR.5583.3p	0.352	2.049	0.997
hsa.miR.5583.5p	0.099	3.526	0.997
hsa.miR.5584.3p	0.21	0.53	0.997
hsa.miR.5584.5p	0.986	0.006	0.997
hsa.miR.5585.3p	0.873	-0.051	0.997
hsa.miR.5585.5p	0.686	0.128	0.997
hsa.miR.5586.3p	0.992	-0.003	0.998
hsa.miR.5586.5p	0.46	0.239	0.997
hsa.miR.5587.3p	0.595	-0.796	0.997
hsa.miR.5587.5p	0.992	-0.013	0.998
hsa.miR.5588.5p	0.081	-1.477	0.997
hsa.miR.559	0.366	1.49	0.997
hsa.miR.5591.3p	0.553	0.753	0.997
hsa.miR.5591.5p	0.553	0.753	0.997
hsa.miR.561.3p	0.139	-1.971	0.997
hsa.miR.561.5p	0.379	-0.762	0.997
hsa.miR.562	0.932	0.11	0.997
hsa.miR.564	0.257	-2.041	0.997
hsa.miR.566	0.549	-0.409	0.997
hsa.miR.567	0.88	0.244	0.997
hsa.miR.5680	0.702	0.145	0.997
hsa.miR.5682	0.986	0.006	0.997
hsa.miR.5683	0.484	-0.293	0.997
hsa.miR.5684	0.574	0.237	0.997
hsa.miR.5685	0.824	0.288	0.997
hsa.miR.5687	0.975	-0.026	0.997
hsa.miR.5688	0.364	-0.569	0.997
hsa.miR.5689	0.41	0.329	0.997
hsa.miR.5690	0.221	-0.94	0.997
hsa.miR.5691	0.298	-1.3	0.997
hsa.miR.5693	0.348	-1.1	0.997
hsa.miR.5695	0.655	0.158	0.997
hsa.miR.5696	0.357	-0.74	0.997
hsa.miR.5697	0.83	-0.364	0.997
hsa.miR.5698	0.88	-0.145	0.997
hsa.miR.5699.3p	0.013	0.992	0.997
hsa.miR.5699.5p	0.277	0.375	0.997
hsa.miR.570.3p	0.675	0.257	0.997
hsa.miR.570.5p	0.345	0.286	0.997
hsa.miR.5700	0.384	1.446	0.997
hsa.miR.5701	0.744	0.168	0.997
hsa.miR.5702	0.337	-7.43	0.997
hsa.miR.5706	0.714	-0.248	0.997
hsa.miR.5708	0.225	0.689	0.997
hsa.miR.571	0.848	-0.244	0.997
hsa.miR.572	0.954	-0.082	0.997
hsa.miR.573	0.178	-3.144	0.997
hsa.miR.5739	0.381	1.593	0.997
hsa.miR.574.3p	0.474	0.359	0.997
hsa.miR.574.5p	0.511	0.328	0.997
hsa.miR.575	0.836	-0.205	0.997
hsa.miR.576.3p	0.855	0.055	0.997
hsa.miR.576.5p	0.066	-0.3	0.997
hsa.miR.577	0.05	0.964	0.997
hsa.miR.578	0.251	0.945	0.997
hsa.miR.5787	0.255	0.369	0.997
hsa.miR.579.3p	0.976	0.011	0.997
hsa.miR.579.5p	0.918	-0.056	0.997
hsa.miR.580.3p	0.039	1.118	0.997
hsa.miR.580.5p	0.909	-0.102	0.997
hsa.miR.581	0.661	0.33	0.997
hsa.miR.582.3p	0.452	-0.159	0.997
hsa.miR.582.5p	0.45	-0.135	0.997
hsa.miR.584.3p	0.128	0.586	0.997
hsa.miR.584.5p	0.291	0.51	0.997
hsa.miR.585.3p	0.904	-0.14	0.997
hsa.miR.585.5p	0.865	-0.07	0.997
hsa.miR.586	0.387	1.109	0.997
hsa.miR.589.3p	0.57	0.182	0.997
hsa.miR.589.5p	0.438	0.245	0.997
hsa.miR.590.3p	0.832	0.07	0.997
hsa.miR.590.5p	0.474	0.276	0.997
hsa.miR.591	0.334	0.98	0.997
hsa.miR.592	0.857	-0.046	0.997
hsa.miR.593.5p	0.087	-5.532	0.997
hsa.miR.595	0.737	-0.678	0.997
hsa.miR.596	0.894	0.104	0.997
hsa.miR.597.3p	0.68	-0.114	0.997
hsa.miR.597.5p	0.557	-0.244	0.997
hsa.miR.598.3p	0.782	-0.072	0.997
hsa.miR.598.5p	0.297	0.313	0.997
hsa.miR.600	0.538	0.732	0.997
hsa.miR.602	0.382	0.947	0.997
hsa.miR.603	0.77	0.311	0.997
hsa.miR.605.3p	0.155	0.522	0.997
hsa.miR.605.5p	0.523	0.307	0.997
hsa.miR.606	0.998	0.003	0.998
hsa.miR.607	0.981	-0.024	0.997
hsa.miR.6073	0.387	0.333	0.997
hsa.miR.6074	0.774	0.412	0.997
hsa.miR.6076	0.957	-0.07	0.997
hsa.miR.608	0.802	-0.237	0.997
hsa.miR.6080	0.995	0.007	0.998
hsa.miR.6081	0.3	3.601	0.997
hsa.miR.6084	0.353	1.488	0.997
hsa.miR.6085	0.77	-0.568	0.997
hsa.miR.6086	0.07	3.825	0.997
hsa.miR.6087	0.575	0.22	0.997
hsa.miR.6088	0.671	0.626	0.997
hsa.miR.6089	0.197	0.462	0.997
hsa.miR.609	0.724	0.545	0.997
hsa.miR.6090	0.595	0.309	0.997
hsa.miR.610	0.463	-0.197	0.997
hsa.miR.611	0.633	0.217	0.997
hsa.miR.612	0.312	0.706	0.997
hsa.miR.6124	0.439	0.849	0.997
hsa.miR.6126	0.86	-0.09	0.997
hsa.miR.6127	0.609	1.059	0.997
hsa.miR.6128	0.223	1.354	0.997
hsa.miR.6129	0.749	-0.485	0.997
hsa.miR.6130	0.989	-0.006	0.998
hsa.miR.6131	0.242	0.638	0.997
hsa.miR.6132	0.686	-0.826	0.997
hsa.miR.6133	0.862	-0.194	0.997
hsa.miR.6134	0.283	0.467	0.997
hsa.miR.614	0.637	0.76	0.997
hsa.miR.615.3p	0.849	0.085	0.997
hsa.miR.616.3p	0.344	0.789	0.997
hsa.miR.616.5p	0.86	0.039	0.997
hsa.miR.6165	0.276	1.25	0.997
hsa.miR.618	0.413	-0.246	0.997
hsa.miR.619.5p	0.814	0.096	0.997
hsa.miR.621	0.781	-0.463	0.997
hsa.miR.622	0.861	-0.262	0.997
hsa.miR.624.3p	0.319	1.191	0.997
hsa.miR.624.5p	0.279	-0.229	0.997
hsa.miR.625.3p	0.385	0.495	0.997
hsa.miR.625.5p	0.483	0.31	0.997
hsa.miR.626	0.162	2.143	0.997
hsa.miR.627.3p	0.979	0.008	0.997
hsa.miR.627.5p	0.096	0.688	0.997
hsa.miR.628.3p	0.936	-0.019	0.997
hsa.miR.628.5p	0.594	-0.134	0.997
hsa.miR.629.3p	0.78	-0.101	0.997
hsa.miR.629.5p	0.957	-0.017	0.997
hsa.miR.631	0.949	0.065	0.997
hsa.miR.632	0.644	-0.458	0.997
hsa.miR.633	0.782	0.401	0.997
hsa.miR.635	0.374	1.374	0.997
hsa.miR.636	0.481	0.223	0.997
hsa.miR.638	0.576	0.391	0.997
hsa.miR.639	0.081	1.911	0.997
hsa.miR.640	0.14	3.096	0.997
hsa.miR.641	0.378	-0.32	0.997
hsa.miR.642a.3p	0.175	0.944	0.997
hsa.miR.642a.5p	0.21	0.729	0.997
hsa.miR.642b.3p	0.309	0.318	0.997
hsa.miR.642b.5p	0.175	0.944	0.997
hsa.miR.643	0.586	-0.53	0.997
hsa.miR.644a	0.622	1.068	0.997
hsa.miR.645	0.463	-0.197	0.997
hsa.miR.646	0.625	-0.789	0.997
hsa.miR.647	0.604	0.489	0.997
hsa.miR.649	0.68	0.581	0.997
hsa.miR.6499.3p	0.882	-0.127	0.997
hsa.miR.650	0.825	-0.318	0.997
hsa.miR.6500.3p	0.102	-0.348	0.997
hsa.miR.6500.5p	0.225	0.61	0.997
hsa.miR.6501.3p	0.241	-1.472	0.997
hsa.miR.6501.5p	0.89	0.118	0.997
hsa.miR.6502.5p	0.205	-0.669	0.997
hsa.miR.6503.3p	0.61	-1.077	0.997
hsa.miR.6503.5p	0.297	-0.783	0.997
hsa.miR.6504.3p	0.17	1.775	0.997
hsa.miR.6504.5p	0.118	-1.185	0.997
hsa.miR.6505.3p	0.589	-0.15	0.997
hsa.miR.6505.5p	0.83	0.047	0.997
hsa.miR.6506.3p	0.492	0.896	0.997
hsa.miR.6507.3p	0.691	0.199	0.997
hsa.miR.6507.5p	0.318	-0.369	0.997
hsa.miR.6508.3p	0.037	-0.645	0.997
hsa.miR.6508.5p	0.808	0.251	0.997
hsa.miR.6509.3p	0.473	-0.263	0.997
hsa.miR.6509.5p	0.535	-0.237	0.997
hsa.miR.651.5p	0.511	-0.129	0.997
hsa.miR.6510.3p	0.495	-1.134	0.997
hsa.miR.6510.5p	0.848	0.067	0.997
hsa.miR.6511a.3p	0.802	0.044	0.997
hsa.miR.6511a.5p	0.496	-0.258	0.997
hsa.miR.6511b.3p	0.377	0.173	0.997
hsa.miR.6511b.5p	0.697	0.135	0.997
hsa.miR.6512.3p	0.043	1.998	0.997
hsa.miR.6513.3p	0.921	-0.053	0.997
hsa.miR.6513.5p	0.844	-0.086	0.997
hsa.miR.6514.3p	0.075	0.926	0.997
hsa.miR.6514.5p	0.66	-0.144	0.997
hsa.miR.6515.3p	0.371	1.018	0.997
hsa.miR.6515.5p	0.276	0.574	0.997
hsa.miR.6516.3p	0.823	0.056	0.997
hsa.miR.6516.5p	0.867	-0.05	0.997
hsa.miR.652.3p	0.646	-0.088	0.997
hsa.miR.652.5p	0.456	-0.239	0.997
hsa.miR.653.3p	0.277	0.322	0.997
hsa.miR.653.5p	0.368	0.82	0.997
hsa.miR.654.3p	0.702	-0.093	0.997
hsa.miR.654.5p	0.956	0.011	0.997
hsa.miR.655.3p	0.514	-0.148	0.997
hsa.miR.655.5p	0.858	-0.066	0.997
hsa.miR.656.3p	0.753	-0.101	0.997
hsa.miR.656.5p	0.573	-0.14	0.997
hsa.miR.657	0.276	-1.476	0.997
hsa.miR.659.5p	0.047	-0.7	0.997
hsa.miR.660.3p	0.688	-0.119	0.997
hsa.miR.660.5p	0.632	-0.137	0.997
hsa.miR.661	0.162	1.722	0.997
hsa.miR.663a	0.102	0.99	0.997
hsa.miR.663b	0.903	0.058	0.997
hsa.miR.664a.3p	0.387	-0.257	0.997
hsa.miR.664a.5p	0.497	-0.176	0.997
hsa.miR.664b.3p	0.73	-0.055	0.997
hsa.miR.664b.5p	0.323	0.329	0.997
hsa.miR.665	0.695	0.11	0.997
hsa.miR.668.3p	0.439	-0.148	0.997
hsa.miR.668.5p	0.301	-0.835	0.997
hsa.miR.670.3p	0.829	0.111	0.997
hsa.miR.670.5p	0.336	3.757	0.997
hsa.miR.671.3p	0.983	-0.006	0.997
hsa.miR.671.5p	0.206	-0.417	0.997
hsa.miR.6715a.3p	0.448	0.461	0.997
hsa.miR.6715b.3p	0.366	1.328	0.997
hsa.miR.6715b.5p	0.321	5.101	0.997
hsa.miR.6716.3p	0.874	0.046	0.997
hsa.miR.6717.5p	0.193	-1.826	0.997
hsa.miR.6718.5p	0.197	0.713	0.997
hsa.miR.6719.3p	0.696	-0.492	0.997
hsa.miR.6720.3p	0.728	-0.115	0.997
hsa.miR.6720.5p	0.747	0.097	0.997
hsa.miR.6721.5p	0.208	0.476	0.997
hsa.miR.6722.3p	0.326	-2.662	0.997
hsa.miR.6723.5p	0.172	-0.602	0.997
hsa.miR.6724.5p	0.321	0.294	0.997
hsa.miR.6726.3p	0.98	-0.014	0.997
hsa.miR.6726.5p	0.189	-1.363	0.997
hsa.miR.6727.3p	0.573	0.53	0.997
hsa.miR.6727.5p	0.672	-0.285	0.997
hsa.miR.6728.3p	0.342	-0.72	0.997
hsa.miR.6728.5p	0.884	-0.111	0.997
hsa.miR.6729.3p	0.618	-0.389	0.997
hsa.miR.6729.5p	0.639	-0.592	0.997
hsa.miR.6730.3p	0.166	-1.285	0.997
hsa.miR.6730.5p	0.051	-1.453	0.997
hsa.miR.6731.3p	0.973	-0.048	0.997
hsa.miR.6731.5p	0.337	-7.707	0.997
hsa.miR.6732.3p	0.389	-0.714	0.997
hsa.miR.6732.5p	0.083	7.696	0.997
hsa.miR.6733.3p	0.092	1.376	0.997
hsa.miR.6733.5p	0.9	0.045	0.997
hsa.miR.6734.3p	0.501	0.237	0.997
hsa.miR.6734.5p	0.873	-0.065	0.997
hsa.miR.6735.3p	0.244	0.56	0.997
hsa.miR.6735.5p	0.287	0.427	0.997
hsa.miR.6736.3p	0.938	-0.072	0.997
hsa.miR.6736.5p	0.216	1.337	0.997
hsa.miR.6737.3p	0.368	0.953	0.997
hsa.miR.6738.3p	0.009	-1.154	0.997
hsa.miR.6739.3p	0.446	-0.428	0.997
hsa.miR.6739.5p	0.224	0.702	0.997
hsa.miR.6740.3p	0.024	1.825	0.997
hsa.miR.6741.3p	0.317	-0.396	0.997
hsa.miR.6741.5p	0.91	0.143	0.997
hsa.miR.6742.3p	0.024	-1.898	0.997
hsa.miR.6742.5p	0.188	2.372	0.997
hsa.miR.6743.3p	0.376	-0.32	0.997
hsa.miR.6743.5p	0.051	0.907	0.997
hsa.miR.6744.3p	0.232	-1.391	0.997
hsa.miR.6745	0.951	0.051	0.997
hsa.miR.6746.3p	0.517	0.208	0.997
hsa.miR.6746.5p	0.039	2.973	0.997
hsa.miR.6747.3p	0.139	-0.518	0.997
hsa.miR.6747.5p	0.893	-0.085	0.997
hsa.miR.6748.3p	0.368	0.428	0.997
hsa.miR.6748.5p	0.942	0.025	0.997
hsa.miR.6749.3p	0.483	-0.306	0.997
hsa.miR.6749.5p	0.245	0.864	0.997
hsa.miR.675.3p	0.944	0.047	0.997
hsa.miR.675.5p	0.988	0.01	0.998
hsa.miR.6750.3p	0.347	-0.541	0.997
hsa.miR.6750.5p	0.285	0.709	0.997
hsa.miR.6751.3p	0.561	0.665	0.997
hsa.miR.6751.5p	0.275	1.379	0.997
hsa.miR.6752.3p	0.536	0.488	0.997
hsa.miR.6752.5p	0.401	-2.784	0.997
hsa.miR.6753.3p	0.82	0.168	0.997
hsa.miR.6753.5p	0.94	0.049	0.997
hsa.miR.6754.3p	0.704	-0.161	0.997
hsa.miR.6754.5p	0.609	-0.448	0.997
hsa.miR.6755.3p	0.98	-0.018	0.997
hsa.miR.6755.5p	0.406	0.468	0.997
hsa.miR.6756.3p	0.851	-0.093	0.997
hsa.miR.6756.5p	0.033	0.964	0.997
hsa.miR.6757.3p	0.377	-0.386	0.997
hsa.miR.6757.5p	0.911	-0.101	0.997
hsa.miR.6758.3p	0.618	-0.637	0.997
hsa.miR.6758.5p	0.299	-1.296	0.997
hsa.miR.6759.3p	0.669	0.573	0.997
hsa.miR.6759.5p	0.827	0.257	0.997
hsa.miR.676.3p	0.978	-0.009	0.997
hsa.miR.676.5p	0.89	-0.059	0.997
hsa.miR.6760.3p	0.398	-0.303	0.997
hsa.miR.6760.5p	0.244	0.809	0.997
hsa.miR.6761.3p	0.441	0.587	0.997
hsa.miR.6761.5p	0.079	0.982	0.997
hsa.miR.6762.3p	0.741	-0.192	0.997
hsa.miR.6762.5p	0.525	0.713	0.997
hsa.miR.6763.3p	0.035	1.507	0.997
hsa.miR.6764.3p	0.124	-0.815	0.997
hsa.miR.6764.5p	0.808	-0.088	0.997
hsa.miR.6765.3p	0.358	0.569	0.997
hsa.miR.6765.5p	0.13	0.919	0.997
hsa.miR.6766.3p	0.909	0.036	0.997
hsa.miR.6766.5p	0.568	0.395	0.997
hsa.miR.6767.3p	0.336	-5.202	0.997
hsa.miR.6767.5p	0.692	0.198	0.997
hsa.miR.6768.3p	0.046	2.89	0.997
hsa.miR.6769a.3p	0.077	-1.515	0.997
hsa.miR.6769b.3p	0.223	-1.893	0.997
hsa.miR.6769b.5p	0.512	0.509	0.997
hsa.miR.6770.3p	0.122	0.708	0.997
hsa.miR.6770.5p	0.761	0.129	0.997
hsa.miR.6771.3p	0.162	7.661	0.997
hsa.miR.6771.5p	0.177	1.266	0.997
hsa.miR.6772.3p	0.137	0.511	0.997
hsa.miR.6772.5p	0.493	0.521	0.997
hsa.miR.6773.3p	0.457	-0.885	0.997
hsa.miR.6773.5p	0.071	2.474	0.997
hsa.miR.6774.3p	0.076	2.204	0.997
hsa.miR.6774.5p	0.86	-0.151	0.997
hsa.miR.6775.3p	0.287	-0.512	0.997
hsa.miR.6776.3p	0.977	-0.017	0.997
hsa.miR.6777.3p	0.693	-0.389	0.997
hsa.miR.6777.5p	0.085	1.356	0.997
hsa.miR.6778.3p	0.043	2.499	0.997
hsa.miR.6778.5p	0.498	-0.849	0.997
hsa.miR.6779.3p	0.908	0.131	0.997
hsa.miR.6780a.3p	0.315	0.62	0.997
hsa.miR.6780a.5p	0.702	0.26	0.997
hsa.miR.6780b.3p	0.107	0.756	0.997
hsa.miR.6780b.5p	0.898	-0.127	0.997
hsa.miR.6781.3p	0.613	0.261	0.997
hsa.miR.6781.5p	0.702	0.488	0.997
hsa.miR.6782.3p	0.447	-0.513	0.997
hsa.miR.6782.5p	0.262	1.862	0.997
hsa.miR.6783.3p	0.342	0.827	0.997
hsa.miR.6784.3p	0.153	1.565	0.997
hsa.miR.6785.3p	0.368	-1.364	0.997
hsa.miR.6786.3p	0.138	0.411	0.997
hsa.miR.6787.3p	0.915	0.122	0.997
hsa.miR.6787.5p	0.15	-2.847	0.997
hsa.miR.6788.3p	0.562	-0.31	0.997
hsa.miR.6788.5p	0.193	0.512	0.997
hsa.miR.6789.3p	0.286	-1.885	0.997
hsa.miR.6789.5p	0.793	0.192	0.997
hsa.miR.6790.3p	0.967	0.027	0.997
hsa.miR.6790.5p	0.385	-1.795	0.997
hsa.miR.6791.3p	0.508	-0.24	0.997
hsa.miR.6791.5p	0.901	-0.12	0.997
hsa.miR.6792.3p	0.505	0.458	0.997
hsa.miR.6793.3p	0.183	0.995	0.997
hsa.miR.6793.5p	0.582	-0.331	0.997
hsa.miR.6794.3p	0.537	-0.795	0.997
hsa.miR.6794.5p	0.979	0.013	0.997
hsa.miR.6795.3p	0.347	-1.895	0.997
hsa.miR.6796.3p	0.293	0.395	0.997
hsa.miR.6796.5p	0.764	-0.214	0.997
hsa.miR.6797.3p	0.17	1.211	0.997
hsa.miR.6797.5p	0.626	-0.33	0.997
hsa.miR.6798.3p	0.366	-0.473	0.997
hsa.miR.6798.5p	0.423	1.467	0.997
hsa.miR.6799.3p	0.92	-0.044	0.997
hsa.miR.6799.5p	0.059	6.177	0.997
hsa.miR.6800.3p	0.869	0.114	0.997
hsa.miR.6800.5p	0.342	0.974	0.997
hsa.miR.6801.3p	0.824	-0.215	0.997
hsa.miR.6801.5p	0.977	-0.017	0.997
hsa.miR.6802.3p	0.875	-0.082	0.997
hsa.miR.6802.5p	0.51	-0.478	0.997
hsa.miR.6803.3p	0.826	0.078	0.997
hsa.miR.6803.5p	0.918	-0.034	0.997
hsa.miR.6804.3p	0.546	-0.459	0.997
hsa.miR.6804.5p	0.369	0.737	0.997
hsa.miR.6805.3p	0.56	-0.556	0.997
hsa.miR.6805.5p	0.549	0.417	0.997
hsa.miR.6806.3p	0.721	-0.182	0.997
hsa.miR.6806.5p	0.821	0.344	0.997
hsa.miR.6807.3p	0.551	0.634	0.997
hsa.miR.6807.5p	0.518	-0.338	0.997
hsa.miR.6808.3p	0.683	0.323	0.997
hsa.miR.6809.3p	0.305	-1.215	0.997
hsa.miR.6809.5p	0.841	-0.148	0.997
hsa.miR.6810.3p	0.796	-0.12	0.997
hsa.miR.6810.5p	0.839	0.169	0.997
hsa.miR.6811.5p	0.38	-1.596	0.997
hsa.miR.6812.3p	0.348	-0.616	0.997
hsa.miR.6812.5p	0.098	-1.154	0.997
hsa.miR.6813.3p	0.469	0.49	0.997
hsa.miR.6813.5p	0.267	1.096	0.997
hsa.miR.6814.5p	0.482	-0.888	0.997
hsa.miR.6815.3p	0.944	-0.057	0.997
hsa.miR.6815.5p	0.183	-0.759	0.997
hsa.miR.6816.5p	0.766	-0.285	0.997
hsa.miR.6817.5p	0.11	5.779	0.997
hsa.miR.6818.3p	0.077	0.761	0.997
hsa.miR.6818.5p	0.613	-0.225	0.997
hsa.miR.6819.3p	0.39	-0.623	0.997
hsa.miR.6819.5p	0.844	-0.368	0.997
hsa.miR.6820.3p	0.686	-0.151	0.997
hsa.miR.6820.5p	0.836	0.216	0.997
hsa.miR.6821.3p	0.844	0.302	0.997
hsa.miR.6821.5p	0.529	0.879	0.997
hsa.miR.6822.3p	0.13	1.159	0.997
hsa.miR.6823.3p	0.728	-0.346	0.997
hsa.miR.6823.5p	0.806	-0.361	0.997
hsa.miR.6824.3p	0.95	-0.066	0.997
hsa.miR.6824.5p	0.414	1.067	0.997
hsa.miR.6825.3p	0.931	-0.074	0.997
hsa.miR.6825.5p	0.337	-0.857	0.997
hsa.miR.6826.3p	0.203	0.613	0.997
hsa.miR.6826.5p	0.281	0.59	0.997
hsa.miR.6827.3p	0.286	0.743	0.997
hsa.miR.6827.5p	0.577	0.234	0.997
hsa.miR.6828.3p	0.603	-0.476	0.997
hsa.miR.6828.5p	0.481	-0.591	0.997
hsa.miR.6829.3p	0.07	1.878	0.997
hsa.miR.6830.3p	0.507	0.295	0.997
hsa.miR.6830.5p	0.709	-0.226	0.997
hsa.miR.6831.3p	0.792	0.24	0.997
hsa.miR.6831.5p	0.026	2.096	0.997
hsa.miR.6832.3p	0.646	-0.488	0.997
hsa.miR.6832.5p	0.576	-0.412	0.997
hsa.miR.6833.3p	0.11	0.792	0.997
hsa.miR.6833.5p	0.952	-0.064	0.997
hsa.miR.6834.3p	0.584	-0.526	0.997
hsa.miR.6834.5p	0.031	1.018	0.997
hsa.miR.6835.5p	0.762	-0.48	0.997
hsa.miR.6836.3p	0.691	0.237	0.997
hsa.miR.6836.5p	0.164	-1.827	0.997
hsa.miR.6837.3p	0.599	0.156	0.997
hsa.miR.6837.5p	0.57	0.417	0.997
hsa.miR.6838.3p	0.049	4.473	0.997
hsa.miR.6838.5p	0.441	0.435	0.997
hsa.miR.6839.3p	0.456	0.498	0.997
hsa.miR.6839.5p	0.671	0.357	0.997
hsa.miR.6840.3p	0.445	-1.229	0.997
hsa.miR.6840.5p	0.094	2.001	0.997
hsa.miR.6841.3p	0.319	1.005	0.997
hsa.miR.6841.5p	0.687	0.165	0.997
hsa.miR.6842.3p	0.857	0.033	0.997
hsa.miR.6842.5p	0.21	-0.504	0.997
hsa.miR.6843.3p	0.083	-0.561	0.997
hsa.miR.6844	0.51	0.979	0.997
hsa.miR.6845.3p	0.304	0.792	0.997
hsa.miR.6846.3p	0.161	-3.321	0.997
[truncated: 248 more rows]

## Sheet: S_Table8
Gene	P Value	log2FC	FDR
A1BG	0.333907	-0.253526	0.52548
A1BG.AS1	0.1824	-0.260169	0.353715
A2M	0.239757	0.612687	0.424613
A2M.AS1	0.403634	0.255844	0.590456
A2ML1	0.546304	0.222632	0.709832
A2ML1.AS1	0.645203	-0.189642	0.782475
A3GALT2	0.562631	-0.265282	0.720704
A4GALT	0.396384	0.570147	0.583256
A4GNT	0.953442	0.0278245	0.976779
AAAS	0.676029	0.0979691	0.804406
AACS	7.19703e-05	-0.70442	0.000703437
AADAC	0.106856	2.17177	0.243029
AADACL2.AS1	0.217219	-1.17669	0.398097
AADAT	0.277873	-0.247516	0.467103
AAGAB	2.20757e-06	-1.18488	5.6837e-05
AAMDC	0.519922	-0.173386	0.687668
AARD	0.0128151	-1.39553	0.0450877
AARS2	0.00652215	-0.742145	0.0259555
AARSD1	0.0106957	-0.62231	0.03899
AASDH	0.2626	-0.227296	0.450679
AASDHPPT	1.69477e-06	-1.02207	4.74619e-05
AATBC	0.0818351	0.806545	0.198367
AATK	0.654909	0.127722	0.789446
ABALON	0.644108	-0.163276	0.781527
ABAT	5.37723e-05	-0.670219	0.000571039
ABCA10	0.00633731	-0.649481	0.0253458
ABCA12	0.131128	-0.709907	0.282427
ABCA13	0.373472	0.564831	0.56232
ABCA2	0.281352	0.426093	0.471082
ABCA3	1.83377e-05	-1.66356	0.000251486
ABCA4	0.687122	-0.143089	0.811543
ABCA5	0.000300325	-0.553562	0.00210179
ABCA6	0.112807	-0.521675	0.252928
ABCA7	0.786254	-0.0819612	0.87815
ABCA8	0.0855906	0.872866	0.205377
ABCA9	0.476401	-0.236468	0.65173
ABCA9.AS1	0.457404	0.754859	0.636983
ABCB1	0.437029	0.239747	0.619187
ABCB10	0.000648751	-1.2575	0.00387221
ABCB11	0.919499	0.0515027	0.957896
ABCB6	0.000929307	-0.650731	0.00518495
ABCB7	0.0980758	-0.388067	0.227629
ABCB9	0.00071021	-1.29902	0.00417306
ABCC10	0.198353	-0.58099	0.374837
ABCC12	0.000476857	-0.816161	0.00302841
ABCC2	0.0190045	0.908331	0.0623182
ABCC3	0.693288	0.201399	0.816493
ABCC4	0.168144	0.67921	0.334656
ABCC5	0.000719854	-0.899428	0.00421864
ABCD1	0.185697	0.699134	0.358251
ABCD2	5.13855e-06	-0.942994	9.99111e-05
ABCD3	0.957047	0.0154201	0.978683
ABCD4	0.838686	0.0772534	0.910644
ABCE1	0.000172128	-1.02297	0.00135294
ABCF2	5.61985e-06	-1.39622	0.000106062
ABCF3	0.00889571	-0.964435	0.0335391
ABCG2	0.0114172	0.62252	0.0410599
ABCG4	0.000116393	-0.572755	0.00100444
ABCG5	0.544475	-0.187607	0.708353
ABCG8	0.015939	-0.528088	0.0538525
ABHD1	0.214568	0.450213	0.394864
ABHD10	1.91954e-05	-1.52123	0.000259085
ABHD11.AS1	0.675691	-0.628896	0.804172
ABHD12	0.00961735	-0.826878	0.0358185
ABHD12B	0.105172	-0.41869	0.240088
ABHD13	3.13583e-05	-1.00975	0.000374466
ABHD14A	7.17996e-07	-0.941435	2.87248e-05
ABHD15	0.172868	0.54029	0.340967
ABHD16A	1.21231e-06	-1.52526	3.78586e-05
ABHD16B	0.906568	-0.0953052	0.951213
ABHD17C	0.0132903	-0.778102	0.0464584
ABHD2	0.000189539	-1.28841	0.00145618
ABHD3	0.2853	-0.443545	0.47499
ABHD4	0.305338	0.496677	0.49566
ABHD5	0.917372	0.0290543	0.956887
ABHD6	0.04499	-0.527919	0.125206
ABHD8	6.7518e-05	-0.610523	0.00067452
ABI3	0.165297	0.997984	0.330956
ABITRAM	2.86342e-05	-1.17049	0.000349631
ABL1	0.901771	-0.051468	0.948219
ABL2	0.000530186	-1.47126	0.00329478
ABLIM1	0.661711	-0.171187	0.794303
ABRA	0.0328721	-1.35025	0.0970347
ABRACL	0.000129694	-1.23566	0.00108997
ABRAXAS1	0.38411	0.171804	0.572177
ABRAXAS2	1.24445e-06	-1.42999	3.85159e-05
ABT1	0.0010477	-0.704889	0.00570796
ABTB1	0.0032902	-0.833633	0.0146182
ABTB2	0.208736	0.661572	0.387918
ACAA2	0.670638	-0.120235	0.80035
ACACA	0.00174782	-0.863889	0.00869553
ACACB	0.501893	0.171168	0.67225
ACAD10	0.988904	0.0065583	0.994736
ACAD11	0.168714	0.585765	0.335247
ACAD8	1.36674e-05	-1.42345	0.000202307
ACADL	0.0527632	-0.634262	0.141991
ACADS	0.938056	0.0286701	0.968282
ACADSB	7.24452e-05	-0.831865	0.000707121
ACADVL	0.187061	-0.569936	0.359962
ACAP1	0.542898	-0.289812	0.707206
ACAP2	0.00786295	-0.649895	0.0303995
ACAP2.IT1	0.0596057	-0.441232	0.156052
ACAP3	0.54489	0.232089	0.708735
ACAT1	1.78006e-05	-1.2049	0.000246862
ACAT2	9.87209e-05	-1.44654	0.000889513
ACBD3	0.000114393	-1.05579	0.000994096
ACBD3.AS1	0.096771	-5.54512	0.225529
ACBD6	5.9839e-05	-0.925868	0.000618075
ACBD7	0.0730321	-0.419465	0.181696
ACCS	0.963594	-0.0232936	0.981948
ACCSL	0.55873	0.302656	0.717914
ACD	0.00587796	-0.677767	0.02384
ACER1	0.222048	0.743174	0.403751
ACER2	0.000590189	-0.787483	0.00358553
ACKR1	0.0806567	-0.856456	0.196415
ACKR2	0.121104	0.675105	0.26625
ACKR3	0.552113	-0.178767	0.714388
ACKR4	0.745387	-0.131308	0.852876
ACLY	9.12624e-05	-1.38058	0.00084001
ACO1	0.0616997	-0.736537	0.160349
ACOT1	0.308259	-0.334613	0.499096
ACOT12	0.454522	-0.296681	0.635058
ACOT13	0.00036058	-0.956331	0.00243325
ACOT6	0.969654	-0.0130508	0.985028
ACOT8	1.95972e-05	-1.21112	0.000263363
ACOT9	0.000139534	-1.26227	0.00114927
ACOX1	0.0571189	-0.628239	0.151113
ACOX2	0.620506	0.149365	0.763831
ACOX3	0.0391154	-0.554926	0.11198
ACOXL.AS1	0.164912	-0.320224	0.330338
ACP1	4.44466e-08	-1.10325	6.75674e-06
ACP2	0.0015183	-1.0493	0.00775319
ACP3	0.250874	1.02042	0.437493
ACP4	0.56305	-0.674629	0.720749
ACP5	0.095708	0.774299	0.223772
ACP6	0.369515	0.215572	0.559058
ACP7	0.0109284	0.839641	0.0396301
ACR	0.393253	-0.360367	0.580534
ACRBP	0.132849	0.552118	0.285231
ACRV1	0.00975933	-0.902076	0.0362464
ACSBG1	0.0307493	-0.386078	0.091925
ACSF3	0.28111	-0.466586	0.470813
ACSL6	7.02671e-05	-1.04384	0.000692266
ACSL6.AS1	0.181215	0.550347	0.352463
ACSM2A	0.416634	0.947956	0.601732
ACSM2B	0.911411	0.139374	0.953878
ACSM3	0.0594411	-0.797935	0.155738
ACSM5	0.17242	0.881086	0.340467
ACSS1	0.634925	-0.092687	0.774443
ACSS2	0.935708	-0.0294903	0.967208
ACSS3	0.927578	0.0279902	0.962443
ACTA2	0.42206	-0.19247	0.60638
ACTA2.AS1	0.0133835	-0.814279	0.0467278
ACTC1	0.0640002	-0.920703	0.164994
ACTG2	0.343363	-0.521109	0.535075
ACTL6A	0.13514	0.694954	0.288864
ACTL6B	3.6498e-05	-0.63781	0.000423323
ACTL7B	0.135668	-0.611309	0.289735
ACTL8	0.67982	0.285264	0.807146
ACTR10	8.37595e-08	-1.92245	8.81404e-06
ACTR1A	1.66338e-06	-1.44504	4.68853e-05
ACTR1B	4.58172e-06	-0.881451	9.23954e-05
ACTR3	0.000204252	-1.25932	0.00154327
ACTR3B	3.88944e-06	-0.907734	8.32704e-05
ACTR5	0.166403	-0.327022	0.332327
ACTR8	0.000438866	-1.31521	0.00283378
ACTRT3	0.00608497	-1.13532	0.0245249
ACVR1B	4.749e-07	-0.967553	2.17507e-05
ACVR1C	0.196801	-0.493342	0.372756
ACVR2A	2.44821e-06	-1.14952	6.08979e-05
ACVR2B	0.0612305	-0.692068	0.159536
ACVR2B.AS1	0.00664503	-0.637531	0.026366
ACVRL1	0.700067	0.14091	0.821293
ACY1	0.314467	-0.282315	0.505705
ACY3	0.28594	0.351639	0.475415
ACYP1	0.544514	-0.169905	0.708353
ACYP2	0.0694546	-0.568806	0.175512
ADA	0.0441736	0.702938	0.123488
ADA2	0.242371	0.787122	0.427578
ADAD1	0.360826	2.09576	0.551644
ADAD2	0.255308	-0.587947	0.442188
ADAM10	0.500419	-0.198593	0.670905
ADAM11	0.00137216	-0.582515	0.00713961
ADAM17	0.110866	-0.332249	0.249671
ADAM19	0.0086861	-0.599205	0.0329078
ADAM20	0.00839284	-0.772699	0.0320507
ADAM23	1.53277e-06	-0.788125	4.45657e-05
ADAM28	0.330663	0.487389	0.522724
ADAM29	0.00515737	-1.05645	0.0213717
ADAM32	0.100845	-0.361115	0.232534
ADAM33	0.565054	-0.204744	0.722628
ADAM7	0.168286	-5.9407	0.334848
ADAM8	0.734655	-0.0936943	0.845382
ADAMTS10	0.131662	-0.519047	0.283242
ADAMTS12	0.991104	0.0059215	0.996064
ADAMTS14	0.0183341	0.7602	0.0604395
ADAMTS16	0.870784	-0.0661783	0.930259
ADAMTS18	0.0394503	0.820045	0.112772
ADAMTS19	0.0718469	-0.517482	0.179726
ADAMTS19.AS1	0.00228396	-0.841558	0.0108062
ADAMTS2	0.0643952	-0.444526	0.165623
ADAMTS20	0.999391	-0.00029599	0.999694
ADAMTS3	0.001873	-0.763852	0.00918207
ADAMTS4	0.082273	0.635544	0.19915
ADAMTS5	0.952197	-0.0282384	0.976147
ADAMTS6	0.33972	-0.246927	0.531305
ADAMTS7	0.225795	0.401197	0.407962
ADAMTS8	0.00978812	-0.528556	0.0363239
ADAMTS9	0.637756	0.21833	0.776479
ADAMTS9.AS1	8.04864e-05	-1.29054	0.000766585
ADAMTS9.AS2	0.0268258	-0.843242	0.0824729
ADAMTSL2	0.00928709	-0.819015	0.03476
ADAMTSL3	0.0776888	0.954332	0.191091
ADAMTSL4.AS2	0.468897	0.206804	0.645739
ADAMTSL5	0.105887	-0.446569	0.241339
ADAP1	0.194715	-0.265059	0.370299
ADAP2	0.438475	0.384576	0.620426
ADARB2	0.294478	0.345667	0.484477
ADARB2.AS1	0.919355	0.0542745	0.957827
ADAT2	0.0926655	-0.433121	0.218252
ADAT3	0.470866	0.285599	0.647165
ADCK1	0.137999	-0.475179	0.293517
ADCK2	0.00119174	-1.29957	0.00635121
ADCK5	0.0016992	-1.22031	0.00850237
ADCY1	0.000367783	-0.574852	0.00247608
ADCY10	0.267981	-0.465964	0.45644
ADCY2	0.00619051	-0.864565	0.0248637
ADCY6.DT	0.478045	0.308946	0.653129
ADCY7	0.571383	-0.239366	0.726755
ADCY8	0.922448	-0.0411989	0.959293
ADCY9	0.00525974	-0.771947	0.021713
ADCYAP1	0.00171243	-0.683017	0.00855626
ADD2	1.14086e-05	-0.663793	0.000177817
ADD3	0.463892	0.364464	0.641951
ADD3.AS1	0.787188	-0.110308	0.878798
ADGRA1.AS1	0.00219917	-0.754791	0.0104729
ADGRA2	0.343694	-0.325388	0.535303
ADGRA3	0.804052	0.0845837	0.88956
ADGRB1	0.00814829	-0.503528	0.0313353
ADGRD1	0.40769	0.352235	0.594351
ADGRD2	0.0136149	-1.12066	0.0473171
ADGRE1	0.294305	1.47497	0.484407
ADGRE2	0.0164024	1.45623	0.055086
ADGRE3	0.634	0.254719	0.773788
ADGRE5	0.0408058	1.17561	0.115713
ADGRF1	0.429181	-1.14447	0.612032
ADGRF3	0.556739	-0.235554	0.717106
ADGRF4	0.986244	-0.0111427	0.993932
ADGRF5	0.578037	-0.126528	0.731733
ADGRG2	0.282136	-1.34436	0.471894
ADGRG3	0.342885	-0.512019	0.534531
ADGRG4	0.643626	-0.169896	0.781161
ADGRG5	0.452701	0.247113	0.633383
ADGRG6	0.946016	0.0416469	0.972509
ADGRG7	0.885947	0.130219	0.939081
ADGRL1	1.73078e-05	-0.937035	0.000242546
ADGRL1.AS1	0.158774	0.736714	0.323378
ADGRL2	1.54264e-05	-0.6331	0.000221913
ADGRL4	0.096431	0.781	0.225014
ADGRV1	0.154942	-0.421057	0.31817
ADH1B	0.91091	-0.0404219	0.953674
ADH1C	0.935846	-0.0591414	0.967208
ADHFE1	0.999106	-0.000326879	0.999664
ADI1	0.585939	0.204364	0.737061
ADIPOQ	0.0574332	1.0327	0.151713
ADIPOR1	0.000925158	-0.73827	0.00516844
ADIPOR2	0.953476	0.0191148	0.976779
ADIRF	0.522325	-0.184901	0.689668
ADIRF.AS1	0.142104	-0.493458	0.29969
ADM	0.17367	-0.654943	0.341731
ADM2	0.328134	-0.32065	0.520119
ADM5	0.057557	-0.484133	0.15196
ADNP	0.000122982	-0.91592	0.00104879
ADNP.AS1	0.036562	-0.674667	0.105981
ADNP2	0.000375591	-1.01519	0.00251293
ADO	0.0122558	-0.464225	0.043446
ADORA1	0.0730246	-0.594552	0.181696
ADORA2A	0.913246	0.026619	0.95459
ADORA2A.AS1	0.364398	-0.331819	0.554712
ADORA3	0.133042	1.0808	0.285469
ADPGK.AS1	0.83667	0.0637156	0.909536
ADPRH	0.0340596	0.872121	0.0998274
ADPRM	0.813615	-0.0804408	0.895859
ADPRS	0.173565	-0.467085	0.341636
ADRA1A	0.740159	-0.138794	0.849018
ADRA1B	0.00126101	-0.855976	0.00665704
ADRA1D	0.00124331	-1.87285	0.00658759
ADRA2A	0.00431564	-1.04578	0.0184562
ADRA2B	0.0715831	0.569406	0.179259
ADRA2C	0.0132154	-0.843436	0.0462527
ADRB1	0.00077207	-0.762844	0.00445364
ADRB3	0.205246	-0.303718	0.383728
ADRM1	2.22221e-05	-1.14882	0.000289895
ADSS2	0.00778679	-0.540658	0.0301656
AEBP1	0.541983	0.53996	0.706332
AEBP2	0.00141746	-0.860358	0.00732919
AEN	0.557656	-0.171489	0.717399
AFAP1.AS1	0.219961	-0.568928	0.40109
AFAP1L1	0.297361	-0.295492	0.487084
AFAP1L2	0.0965713	-0.565828	0.225221
AFDN.DT	0.165592	0.506975	0.331356
AFF2	0.0175117	-0.644786	0.0583686
AFF2.IT1	0.976841	0.0116842	0.988733
AFF4	0.0131379	-0.56643	0.046037
AFF4.DT	0.252493	-0.596221	0.439387
AFG1L	0.861224	0.0578398	0.924879
AFMID	0.646149	-0.149121	0.783311
AFP	0.711054	-0.24949	0.828815
AFTPH	1.14187e-06	-0.876613	3.64454e-05
AGA	0.534166	-0.169601	0.699938
AGAP1	0.997723	0.000515956	0.999171
AGAP1.IT1	0.212156	0.41026	0.392101
AGAP2.AS1	0.265957	0.381957	0.45442
AGAP3	0.00125247	-0.485778	0.00662692
AGAP9	0.673528	-0.133072	0.802475
AGBL2	0.875463	0.087851	0.933071
AGBL3	0.238379	-0.409183	0.422689
AGBL4	2.36168e-05	-0.880433	0.000304197
AGBL4.IT1	0.84693	0.0737031	0.916363
AGBL5	0.547623	-0.256111	0.710902
AGBL5.AS1	0.939255	0.0344746	0.968986
AGBL5.IT1	0.212348	-0.858359	0.39236
AGFG2	0.190204	-0.348538	0.364492
AGGF1	8.46127e-06	-1.18985	0.000141945
AGK	2.52192e-06	-1.04097	6.17605e-05
AGK.DT	0.956442	0.0275705	0.978535
AGL	0.00142105	-0.763086	0.00734338
AGMAT	0.00785455	-1.07723	0.0303806
AGMO	0.472322	-0.342578	0.648393
AGO1	0.0085531	-0.85779	0.0325104
AGO2	0.744462	-0.0914159	0.852364
AGO3	0.373442	0.377058	0.56232
AGO4	0.487338	-0.21217	0.660086
AGPAT1	5.70473e-07	-1.73698	2.47096e-05
AGPAT2	0.00125264	-1.13321	0.00662692
AGPAT3	0.00983571	-1.07467	0.0364753
AGPAT4	0.634547	-0.183611	0.774036
AGPAT5	0.00830804	-1.06182	0.0318438
AGR2	0.956527	0.0663475	0.978563
AGR3	0.696126	-0.55289	0.818602
AGRN	0.780032	-0.119757	0.874689
AGRP	0.706798	-0.259514	0.825905
AGTRAP	0.196993	1.0201	0.372877
AGXT	0.223923	0.981298	0.405632
AHCTF1	8.24719e-05	-1.19297	0.000782064
AHCY	9.12622e-05	-1.09908	0.00084001
AHCYL1	0.555076	-0.207803	0.716618
AHCYL2	0.119774	-0.583623	0.264283
AHDC1	0.00111016	-1.11105	0.00599555
AHNAK	0.862538	0.0650366	0.925537
AHNAK2	1.7632e-05	-1.2635	0.000245504
AHR	0.519226	0.262266	0.687248
AHSA1	1.88862e-05	-1.35715	0.000256791
AHSG	0.200579	-0.395356	0.377851
AHSP	0.298268	-0.765611	0.488017
AICDA	0.883128	0.107272	0.937443
AIDA	0.0107542	-0.813163	0.039154
AIF1	0.22651	0.923246	0.408826
AIF1L	0.0173947	0.844917	0.0580035
AIFM2	0.0712526	-0.558127	0.17878
AIG1	0.000164304	-1.14283	0.00130504
AIM2	0.614723	0.199145	0.759863
AIMP2	0.00706402	-0.858196	0.0277118
AIPL1	0.935172	-0.0269952	0.966799
AIRE	0.788875	-0.10249	0.879946
AIRN	0.028805	-0.588901	0.0872236
AJAP1	0.000162329	-0.595663	0.00129289
AJM1	0.00333133	-0.521739	0.0147609
AJUBA	0.333151	0.552583	0.524913
AK1	0.247859	-0.503147	0.433741
AK2	0.695623	0.171817	0.818397
AK3	0.318617	0.281604	0.51011
AK4	5.66215e-06	-1.26501	0.000106531
AK5	2.17908e-06	-0.708009	5.63026e-05
AK6	0.000770908	-0.937368	0.00445009
AK7	0.180357	-0.477207	0.351266
AK8	0.971197	0.0120066	0.986054
AKAIN1	0.041265	-0.594227	0.116729
AKAP1	0.00196483	-0.87006	0.00955882
AKAP1.DT	0.262862	0.529236	0.45095
AKAP10	0.00506502	-0.656382	0.0210695
AKAP11	1.40725e-07	-0.998984	1.09493e-05
AKAP12	8.74688e-05	-0.95129	0.00081564
AKAP13	0.0034151	-1.11989	0.0150766
AKAP14	0.618056	-0.195181	0.762221
AKAP17A	0.345575	0.338255	0.537125
AKAP3	0.46904	0.272593	0.645882
AKAP5	0.000257308	-0.697512	0.00185302
AKAP6	0.0448838	-0.427127	0.125091
AKIP1	1.73229e-06	-1.11125	4.82015e-05
AKIRIN1	0.000414531	-0.799821	0.00270583
AKIRIN2	1.40744e-06	-1.48323	4.23524e-05
AKNAD1	0.0915282	0.608946	0.216071
AKR1B1	1.46173e-09	-1.54693	2.52991e-06
AKR1B10	0.381372	0.975841	0.569467
AKR1B15	0.0952156	2.04358	0.222867
AKR1C1	0.101817	-0.610985	0.23412
AKR1C2	0.935782	-0.0447215	0.967208
AKR1C3	0.184793	0.664345	0.356823
AKR1C4	0.304759	-2.66475	0.494998
AKR1D1	0.238937	1.48245	0.423506
AKR1E2	0.66993	-0.132219	0.799984
AKR7A3	0.205803	-0.399154	0.384481
AKR7L	0.543515	-0.168041	0.707596
AKT2	0.607419	-0.178255	0.753976
AKT3.IT1	0.163057	-0.337079	0.328022
AKTIP	4.90979e-05	-1.43432	0.000532471
ALAD	0.170106	0.553378	0.337201
ALAS1	8.58429e-07	-1.5264	3.12472e-05
ALAS2	0.854076	0.0766621	0.920769
ALB	0.372816	-0.401059	0.56191
ALCAM	0.146615	-0.527823	0.306433
ALDH16A1	0.199853	0.424648	0.376605
ALDH18A1	0.00916929	-1.02241	0.0343858
ALDH1A1	0.386222	-0.255172	0.574141
ALDH1A2	0.0583437	-0.557888	0.153604
ALDH1A3	0.793791	-0.103679	0.883304
ALDH1B1	2.88642e-06	-1.33643	6.76763e-05
ALDH1L1	0.139196	-0.383402	0.295359
ALDH1L1.AS1	0.0996002	-2.40034	0.230273
ALDH1L1.AS2	0.663829	-0.108685	0.796274
ALDH1L2	0.00488034	-0.861502	0.0204482
ALDH2	0.736259	-0.10788	0.84613
ALDH3A1	0.980471	0.0124981	0.990742
ALDH3A2	0.167668	-0.469419	0.334008
ALDH3B1	0.0695417	0.754928	0.175604
ALDH4A1	0.549379	-0.183504	0.712281
ALDH6A1	0.683542	0.0842494	0.809518
ALDH7A1	0.667667	0.100132	0.798726
ALDH8A1	0.391824	0.289516	0.579492
ALDH9A1	0.490203	-0.301743	0.662623
ALDOB	0.832327	-0.0836883	0.906744
ALDOC	0.000472961	-0.910358	0.00300807
ALG10	0.833075	-0.0591875	0.907104
ALG10B	0.114215	-0.575525	0.255392
ALG12	0.890462	0.033395	0.941975
ALG13	0.0667799	-0.653259	0.170289
ALG14	0.721257	-0.087859	0.835492
ALG14.AS1	0.448564	0.329245	0.629622
ALG1L2	0.174044	-0.3655	0.342091
ALG2	0.010218	-0.919964	0.0376037
ALG3	0.0131908	-0.71621	0.0461759
ALG6	0.879566	-0.0439064	0.935434
ALG9	0.00201902	-0.983047	0.00977857
ALG9.IT1	0.0196792	-0.59627	0.0640227
ALK	0.0290896	-0.461827	0.087978
ALKAL1	0.430107	0.413847	0.61283
ALKAL2	0.234145	-0.505899	0.41785
ALKBH1	0.00988753	-0.749657	0.0366127
ALKBH2	0.545652	-0.222876	0.709249
ALKBH3	0.709333	-0.101747	0.827643
ALKBH4	0.00141421	-0.62628	0.00731452
ALKBH5	0.000304939	-0.952883	0.00212738
ALKBH6	3.74139e-05	-1.07983	0.000432285
ALKBH7	0.415485	-0.201926	0.600922
ALLC	0.680182	-0.284898	0.807411
ALMS1.IT1	0.994483	-0.00169902	0.997816
ALOX12	0.931237	0.0849052	0.964733
ALOX12.AS1	0.129226	0.458926	0.27942
ALOX12B	0.099474	-0.516211	0.230105
ALOX15	0.181559	-0.595781	0.35272
ALOX15B	0.368728	-0.399953	0.558278
ALOX5	0.331823	0.468805	0.524013
ALPK1	0.347537	0.627524	0.538732
ALPK2	0.995945	0.00319628	0.998244
ALPL	0.269218	-0.634627	0.457833
ALPP	0.153619	-1.96505	0.316517
ALS2CL	0.0571972	-0.608885	0.151251
ALX1	0.952151	-0.0337175	0.976147
ALX3	0.60426	-0.205576	0.751451
ALX4	0.841839	0.110426	0.912413
ALYREF	0.00691752	-0.6543	0.0272665
AMACR	0.00859893	-0.638071	0.0326417
AMBN	0.0269391	-2.91912	0.0827279
AMBP	0.893066	0.09109	0.943665
AMDHD1	0.111952	0.434371	0.251432
AMELX	0.296248	-0.919154	0.486407
AMER1	2.6198e-05	-1.34799	0.000326779
AMFR	0.0436736	-0.515624	0.122386
AMH	0.456661	-0.174799	0.63651
AMIGO1	7.68609e-07	-0.791629	2.92909e-05
AMIGO3	0.277945	0.543654	0.467179
AMMECR1.IT1	0.318524	0.474514	0.510008
AMN	0.999554	0.000236198	0.999694
AMN1	2.10355e-06	-0.733961	5.55921e-05
AMOTL1	0.000348544	-1.09943	0.00237219
AMPD3	0.7027	-0.164631	0.823278
AMPH	0.000113084	-0.671195	0.000986174
AMT	0.329037	-0.335593	0.521075
ANAPC1	5.45188e-05	-0.989258	0.000577162
ANAPC10	0.00210512	-0.95733	0.0101166
ANAPC15	0.000504985	-0.851249	0.0031665
ANAPC16	0.430629	-0.215613	0.613265
ANAPC2	0.426178	-0.23996	0.609641
ANAPC5	0.18433	-0.392048	0.356325
ANGEL1	0.328627	-0.311511	0.520646
ANGEL2	0.212782	-0.260899	0.392784
ANGPT1	0.656729	0.302243	0.790542
ANGPT2	0.0883155	0.782225	0.210838
ANGPT4	0.37672	-0.255432	0.56521
ANGPTL1	0.508073	-0.22459	0.677391
ANGPTL2	0.128117	1.07706	0.277542
ANGPTL3	0.823372	0.335682	0.901548
ANGPTL4	0.413505	-0.0960129	0.599457
ANGPTL5	0.673044	0.229758	0.80219
ANGPTL7	0.1486	0.672972	0.309222
ANGPTL8	0.731505	0.125286	0.843113
ANK1	0.0109514	-0.793983	0.0396888
ANK2.AS1	0.399469	0.385855	0.586229
ANK3	0.0410934	-0.345913	0.11634
ANKDD1A	0.208979	-0.348701	0.388282
ANKEF1	0.000415441	-1.13299	0.00270973
ANKFY1	0.803878	0.0976389	0.889424
ANKH	0.0114228	-0.768449	0.0410713
ANKH.DT	0.7969	-0.11509	0.885222
ANKHD1	0.125184	-0.542966	0.272821
ANKIB1	0.436385	0.229611	0.618728
ANKK1	0.808664	-0.0900283	0.893012
ANKLE1	0.527032	0.267993	0.693825
ANKLE2	0.205474	-0.449967	0.384019
ANKMY1	0.75502	0.102911	0.859408
ANKMY2	7.4674e-07	-0.916008	2.92909e-05
ANKRA2	0.514208	0.187591	0.682793
ANKRD10	0.369667	-0.215645	0.559058
ANKRD10.IT1	0.46466	0.28712	0.642399
ANKRD11	0.0573133	-0.809803	0.151443
ANKRD12	0.688684	-0.129401	0.812835
ANKRD13A	0.0877481	0.667713	0.209656
ANKRD13B	0.706779	-0.142431	0.825905
ANKRD13C	0.000246763	-0.80317	0.00179195
ANKRD13D	0.0305775	-0.649058	0.0915216
ANKRD16	0.00833923	-0.67678	0.0319422
ANKRD17	8.29212e-06	-1.14704	0.000140328
ANKRD18A	0.16309	0.438322	0.328048
ANKRD18B	0.0313956	-0.650264	0.0935442
ANKRD2	0.409349	-0.253983	0.595948
ANKRD22	0.589937	-0.39087	0.740397
ANKRD23	0.499904	0.209931	0.670672
ANKRD24	0.00774901	-0.670653	0.0300386
ANKRD27	0.00114817	-0.839298	0.0061587
ANKRD29	0.000351712	-0.9821	0.00238452
ANKRD30B	0.00323631	-0.84104	0.0144082
ANKRD31	0.36801	-0.27252	0.557619
ANKRD33	0.0543297	-0.72803	0.145373
ANKRD33B	9.07903e-05	-0.754605	0.000839073
ANKRD34A	8.9801e-05	-0.6262	0.000832469
ANKRD34B	0.00926531	-1.26061	0.0347084
ANKRD34C.AS1	1.37076e-05	-0.765308	0.00020273
ANKRD35	0.0957132	-0.551073	0.223772
ANKRD36	0.735571	-0.10401	0.846033
ANKRD36B	0.0161391	-0.784454	0.0543936
ANKRD36C	0.240464	-0.400782	0.425605
ANKRD37	0.268833	-0.227508	0.457488
ANKRD39	0.00131647	-0.805575	0.00690151
ANKRD40	0.514474	0.239516	0.683041
ANKRD42	2.07004e-05	-0.932012	0.000273116
ANKRD44	0.0508586	0.782784	0.138345
ANKRD44.IT1	0.0588205	0.797286	0.154485
ANKRD45	0.290113	-0.412323	0.479625
ANKRD46	9.91847e-08	-1.12145	9.3696e-06
ANKRD49	0.147152	-0.339384	0.30714
ANKRD50	3.79607e-06	-1.42633	8.2062e-05
ANKRD53	0.454487	0.378927	0.635058
ANKRD54	2.69739e-07	-1.70787	1.56996e-05
ANKRD55	0.00518167	-0.987086	0.0214366
ANKRD6	0.000625402	-0.916687	0.00375869
ANKRD61	0.715379	-0.118959	0.831234
ANKRD62	0.403726	-0.338413	0.590456
ANKRD7	0.0136451	-0.391144	0.0473936
ANKRD9	0.0659307	-0.469196	0.168636
ANKS1A	0.0196214	-0.88059	0.0638708
ANKS3	0.646449	-0.134486	0.783473
ANKS4B	0.0638507	-0.743227	0.164755
ANKS6	0.344211	0.397628	0.535648
ANKUB1	0.500061	0.466432	0.67083
ANKZF1	0.690852	0.158959	0.814619
ANLN	0.0455909	0.661117	0.126413
ANO1	0.0535393	-0.802468	0.143657
ANO10	0.00443029	-1.00263	0.0188629
ANO3	2.65348e-05	-0.780556	0.000330032
ANO3.AS1	0.432923	-0.63599	0.61558
ANO4	0.767081	-0.0619132	0.866716
ANO7	0.0723058	0.631274	0.180562
ANO8	0.363022	-0.222463	0.553587
ANO9	0.941656	-0.0469336	0.970187
ANOS1	0.829637	-0.0982252	0.905344
ANP32A	0.916649	0.0490685	0.956434
ANP32B	0.139335	0.946275	0.295495
ANP32D	0.0309377	-0.727191	0.0924085
ANP32E	0.0029393	-0.7939	0.0132939
ANTKMT	0.000348828	-0.729773	0.00237219
ANXA1	0.718467	0.348445	0.833371
ANXA10	0.161994	-0.399349	0.326604
ANXA11	0.00628669	-1.00267	0.0251859
ANXA13	0.370279	0.644424	0.559544
ANXA3	0.225996	-0.426162	0.408151
ANXA4	0.11224	0.596803	0.251884
ANXA5	0.486262	0.29021	0.659294
ANXA6	0.000128065	-1.19584	0.00107968
ANXA7	0.000993149	-0.881848	0.00546562
ANXA8L1	0.875848	-0.0861673	0.933284
ANXA9	0.174485	0.353364	0.342674
AOAH	0.430156	0.33046	0.61285
AOAH.IT1	0.433238	0.380197	0.615876
AOC2	0.152139	-0.332765	0.314288
AOC3	0.509393	0.243436	0.678631
AOX1	0.73729	-0.129857	0.846764
AP1AR	0.000139843	-0.680942	0.00114967
AP1G2	0.0565781	-0.712581	0.150032
AP1S1	2.16252e-06	-0.8579	5.62094e-05
AP1S2	0.048062	-0.58173	0.131991
AP1S3	0.0587101	-0.433735	0.154253
AP2A2	0.000830848	-1.41728	0.0047221
AP2B1	1.29906e-09	-1.60954	2.52991e-06
AP2M1	2.07852e-07	-1.0871	1.36037e-05
AP2S1	2.81846e-05	-1.26256	0.000345356
AP3B1	0.561104	0.196669	0.719797
AP3D1	0.00106728	-1.41464	0.00579282
AP3M2	4.48658e-07	-1.05599	2.13493e-05
AP3S1	8.5278e-06	-0.927037	0.000142785
AP3S2	0.00241519	-0.717359	0.0113032
AP4B1	0.166831	-0.47017	0.332969
AP4B1.AS1	0.126304	-1.00471	0.274677
AP4E1	0.0509289	-0.627699	0.13845
AP4M1	0.214687	0.358808	0.394999
AP5B1	0.000224747	-1.38507	0.00166338
AP5M1	1.42245e-05	-1.2305	0.000208246
AP5S1	0.000779224	-1.04414	0.00448454
AP5Z1	0.823179	-0.0977682	0.901538
APAF1	0.480187	-0.216093	0.65445
APBA1	4.68024e-05	-0.580981	0.000514323
APBA3	0.505199	0.19295	0.675115
APBB1	0.00570432	-0.567788	0.0232334
APBB1IP	0.211648	0.639896	0.391566
APBB2	0.229417	-0.347513	0.411973
APC	0.157678	-0.663687	0.321946
APCDD1	0.351533	0.215582	0.541837
APCDD1L	0.632792	0.159153	0.772873
APCDD1L.DT	0.988472	-0.00673913	0.994658
APEH	0.000128736	-1.24543	0.00108349
APELA	0.8768	0.195509	0.933688
APEX1	0.00220771	-0.663563	0.0105078
APEX2	0.0216941	-0.597941	0.0693566
APH1A	0.360299	-0.28487	0.551129
APH1B	0.73973	-0.0907919	0.848849
API5	6.30316e-05	-0.843893	0.000642618
APIP	0.541192	-0.26705	0.706008
APLF	0.233867	0.368743	0.417717
APLN	0.227398	0.729437	0.410044
APLP1	0.0353748	-0.405517	0.103108
APMAP	4.34765e-09	-1.27602	3.35873e-06
APOA1.AS	0.0325377	-0.920129	0.0961948
APOA2	0.610741	0.494384	0.756531
APOA4	0.451719	1.24918	0.632783
APOA5	0.0858956	1.69749	0.206024
APOB	0.0192273	-1.11827	0.0628707
APOBEC3A	0.742606	-0.198254	0.851024
APOBEC3C	0.264472	0.559999	0.452774
APOBEC3F	0.131777	0.650989	0.28342
APOBEC3G	0.797441	0.198345	0.885575
APOBR	0.250499	0.604204	0.437084
APOC2	0.840781	0.0550524	0.911893
APOD	0.234806	0.554807	0.418705
APOE	0.751341	-0.077868	0.856962
APOL1	0.727947	0.187957	0.840046
APOL2	0.0121078	-1.03995	0.0430179
APOL3	0.164326	0.507962	0.329354
APOL5	0.213786	-0.46077	0.393895
APOL6	0.371294	0.87876	0.560395
APOM	0.89033	-0.0357447	0.941921
APOO	3.30776e-07	-1.3531	1.76967e-05
APP	0.000124897	-0.907705	0.00106095
APP.DT	0.0296974	-0.68407	0.0893337
APPBP2	0.00126296	-0.74657	0.0066653
APPL1	0.00302435	-0.826487	0.0136006
APPL2	0.629536	0.291834	0.770466
APRT	0.0246609	-0.674252	0.0769566
APTR	0.478467	-0.161489	0.65332
APTX	0.00836854	-0.552125	0.0319839
AQP10	0.91094	-0.106619	0.953674
AQP11	0.000148231	-0.76818	0.0012051
AQP3	0.216297	-0.544743	0.396868
AQP4.AS1	0.893441	0.0599796	0.943684
AQP5	0.012149	0.73322	0.0431289
AQP6	0.267163	0.35932	0.455718
AQP7	0.689641	0.194982	0.813523
AQP8	0.425509	-0.265628	0.609273
AQP9	0.00493351	-0.884826	0.0206312
AQR	0.0584449	-0.591214	0.153824
ARAP1.AS2	0.669094	0.279562	0.799496
ARAP2	0.790917	0.0881227	0.881379
ARAP3	0.0153278	-0.888116	0.0522143
ARC	0.0409595	-0.655006	0.116073
ARCN1	0.000248445	-0.919096	0.00179964
AREG	0.831006	-0.100524	0.906282
ARF1	8.26068e-08	-1.05325	8.79939e-06
ARF3	3.35719e-06	-0.972135	7.52141e-05
ARF4	8.57622e-05	-0.923777	0.000802744
ARF4.AS1	0.895856	0.0401377	0.945233
ARF5	1.24181e-07	-1.4592	1.0166e-05
ARF6	0.00674595	-0.831469	0.0266993
ARFGAP1	0.693955	-0.126382	0.816946
ARFGAP2	0.00201727	-0.952076	0.00977355
ARFGAP3	0.468576	-0.18751	0.645512
ARFGEF1	0.000188404	-1.00994	0.00145002
ARFGEF1.DT	0.0125645	-0.707926	0.0443682
ARFGEF3	0.0413698	-0.408794	0.116938
ARFIP1	0.522372	-0.226962	0.689675
ARFRP1	0.295746	-0.393864	0.485859
ARG1	0.0802924	-0.737764	0.195693
ARG2	9.54348e-05	-1.31585	0.000863939
ARGFX	0.0137276	2.26428	0.0476134
ARGLU1	0.199244	-0.478098	0.375867
ARHGAP1	0.394005	-0.3882	0.581013
ARHGAP10	0.025892	-0.644707	0.0801501
ARHGAP11A	0.521775	-0.248405	0.689203
ARHGAP11B	0.917546	0.0432575	0.956905
ARHGAP12	0.0764325	-0.753151	0.188562
ARHGAP15	0.348134	0.397158	0.539131
ARHGAP15.AS1	0.480864	-0.285322	0.654999
ARHGAP17	0.7128	0.124478	0.829684
ARHGAP18	0.799646	-0.117155	0.886663
ARHGAP19	0.387031	0.281639	0.575
ARHGAP22.IT1	0.117684	0.471673	0.26113
ARHGAP23	0.195461	0.286678	0.37115
ARHGAP24	0.475037	0.288756	0.650531
ARHGAP25	0.975284	0.0143021	0.987955
ARHGAP26	0.000639688	-0.926266	0.00382738
ARHGAP26.IT1	0.084808	-0.598907	0.204092
ARHGAP27	0.130814	0.571259	0.281873
ARHGAP28.AS1	0.132767	-0.535385	0.285161
ARHGAP29	0.0108824	-0.670809	0.0395047
ARHGAP30	0.36599	0.569114	0.555629
ARHGAP31	0.383461	-0.393113	0.571505
ARHGAP31.AS1	0.163268	0.913399	0.328219
ARHGAP33	0.509033	-0.214714	0.678347
ARHGAP35	2.89866e-05	-0.926787	0.000352694
ARHGAP36	0.597645	-0.213974	0.746594
ARHGAP39	0.00155053	-1.09729	0.00789036
ARHGAP4	0.71511	0.176226	0.831088
ARHGAP40	0.365056	-0.387833	0.555268
ARHGAP42	0.551303	0.312687	0.713816
ARHGAP42.AS1	0.526298	0.330908	0.693069
ARHGAP44	0.00011996	-0.696627	0.00102744
ARHGAP44.AS1	0.0028194	-1.1097	0.0128385
ARHGAP5	0.359912	-0.209319	0.550731
ARHGAP5.AS1	0.58253	-0.211269	0.734796
ARHGAP6	0.577385	-0.26114	0.731222
ARHGAP9	0.518301	0.319294	0.686233
ARHGDIA	0.000114901	-0.999951	0.000997319
ARHGDIB	0.320507	0.558561	0.512192
ARHGDIG	9.9501e-05	-0.612049	0.000894221
ARHGEF1	0.0874877	0.642479	0.209207
ARHGEF10	0.303646	0.552491	0.493903
ARHGEF10L	0.0662258	-0.505972	0.169224
ARHGEF12	6.50136e-05	-1.16995	0.000656297
ARHGEF15	0.429128	-0.273921	0.612032
ARHGEF16	0.0939099	0.450984	0.220474
ARHGEF17	0.0545973	-0.575226	0.145864
ARHGEF18.AS1	0.953183	-0.0174466	0.976696
ARHGEF19	0.795796	0.138028	0.884484
ARHGEF2	0.311572	-0.270166	0.502772
ARHGEF2.AS2	0.0426115	0.636222	0.119816
ARHGEF25	0.000146287	-0.558209	0.00119192
ARHGEF26	0.880917	-0.0533935	0.936298
ARHGEF26.AS1	0.846223	0.0697648	0.916021
ARHGEF35	0.399095	0.345211	0.585953
ARHGEF35.AS1	0.898761	-0.0467606	0.946545
ARHGEF37	0.615451	0.191758	0.760343
ARHGEF38	0.388866	-1.34446	0.576977
ARHGEF39	0.961832	-0.0202272	0.980945
ARHGEF40	0.237256	0.551276	0.4213
ARHGEF5	0.286797	0.45013	0.476249
ARHGEF6	0.771463	-0.169128	0.869463
ARHGEF7.AS2	0.724848	0.0929705	0.837886
ARHGEF7.IT1	0.398186	0.226641	0.585064
ARHGEF9	0.00015733	-0.88528	0.00126175
ARHGEF9.IT1	0.286926	-0.357552	0.476283
ARID1A	0.362448	-0.270931	0.553152
ARID1B	0.0955515	-0.451986	0.223593
ARID2	0.704103	0.108455	0.823977
ARID3A	0.771485	-0.117398	0.869463
ARID3C	0.006376	-1.04475	0.0254791
ARID4A	0.00164528	-0.951938	0.00827788
ARID4B	0.356518	-0.272502	0.547268
ARID5A	0.0400381	-0.903676	0.114044
ARIH1	0.00373078	-1.42338	0.0162635
ARL1	2.10759e-07	-1.29532	1.36037e-05
ARL10	0.00613506	-0.820682	0.0246867
ARL11	0.0647106	0.519589	0.16611
ARL14	0.655441	-0.396049	0.789649
ARL14EP	0.0002114	-0.89878	0.0015876
ARL15	9.19188e-06	-1.33654	0.000150387
ARL17A	0.714794	-0.125469	0.831014
ARL17B	0.655911	0.130963	0.789832
ARL2	0.121507	-0.546134	0.266919
ARL2BP	1.08257e-06	-1.31948	3.52995e-05
ARL3	7.5491e-07	-1.11389	2.92909e-05
ARL4A	0.00314233	-0.945569	0.0140619
ARL4C	4.12782e-05	-1.11554	0.000463892
ARL4D	0.00177023	-1.09277	0.00877432
ARL5A	0.457732	-0.287789	0.637031
ARL5B	6.10964e-08	-1.40561	7.47054e-06
ARL5C	0.608534	-0.126024	0.754856
ARL6	4.2943e-06	-0.802309	8.87642e-05
ARL6IP1	8.4514e-06	-0.860308	0.000141916
ARL6IP5	0.000194729	-0.802282	0.00148489
ARL6IP6	0.0671891	0.835356	0.171182
ARL8A	0.0158446	-0.872146	0.053565
ARL9	0.00601061	-0.825593	0.0242873
ARLNC1	0.342342	0.298161	0.533964
ARMC1	0.0015756	-0.702237	0.00799406
ARMC10	0.0129092	-0.636435	0.0453545
ARMC2	0.123708	-0.484231	0.270488
ARMC3	0.58305	0.558261	0.735025
ARMC6	0.000134009	-1.15382	0.00111584
ARMC7	0.00542533	-1.20815	0.0222695
ARMC8	0.00110806	-1.13291	0.00598609
ARMCX1	1.43561e-06	-1.31114	4.29841e-05
ARMCX2	3.67064e-05	-1.09986	0.000424605
ARMCX3	5.70181e-05	-1.5681	0.000596749
ARMCX3.AS1	0.513221	0.299795	0.682055
ARMCX4	0.109487	-0.407122	0.247463
ARMCX6	0.560897	0.290511	0.719638
ARMH1	0.729469	-0.122989	0.841468
ARMH2	0.315709	-0.857912	0.507012
ARMH3	0.0976161	-0.512844	0.227007
ARMH4	8.11592e-05	-1.05054	0.000771724
ARMS2	0.814572	0.177565	0.896152
ARMT1	1.27348e-05	-1.07726	0.000192249
ARNILA	0.0438997	-0.441248	0.122921
ARNT	0.0725826	-0.59769	0.181019
ARNT2	7.39198e-07	-1.48419	2.92909e-05
ARNTL2	0.000968408	-0.725259	0.00536712
ARPC1A	6.7919e-06	-1.32003	0.000121041
ARPC1B	0.216925	0.994232	0.397685
ARPC2	9.94071e-07	-1.02686	3.40634e-05
ARPC3	3.49535e-05	-0.966514	0.000409513
ARPC5	0.101067	-0.408186	0.232921
ARPC5L	2.70417e-06	-0.784285	6.47621e-05
ARPIN	0.792729	0.119867	0.882544
ARR3	0.299621	-2.2405	0.489629
ARRB1	0.0151723	-0.675857	0.0518039
ARRB2	0.0114954	-0.673924	0.0412453
ARRDC1	0.0733597	-0.58138	0.182433
ARRDC1.AS1	0.601622	-0.153346	0.749621
ARRDC3	0.575891	-0.188438	0.730208
ARRDC3.AS1	0.00870375	-0.82973	0.0329604
ARRDC4	0.302846	0.86373	0.493211
ARRDC5	0.619001	0.224138	0.76279
ARSA	0.733873	-0.0984754	0.845033
ARSB	0.996908	-0.00125	0.998633
ARSD	0.706307	-0.188341	0.825715
ARSD.AS1	0.411017	0.545456	0.59757
ARSF	0.03346	-0.607853	0.0984187
ARSH	0.0977946	-2.07515	0.22728
ARSI	0.359413	0.292374	0.550114
ARSJ	0.0937808	-0.588849	0.220251
ARSK	0.00487697	-0.868243	0.020439
ART1	0.835802	-0.132702	0.908819
ART4	0.818669	0.164603	0.898708
ART5	0.603476	-0.262106	0.750907
ARTN	0.396772	-0.320214	0.583677
ARV1	0.000194151	-0.913785	0.00148308
ARVCF	0.109596	-0.626181	0.247591
ARX	5.72027e-05	-1.1397	0.0005976
AS3MT	0.427249	-0.186861	0.610623
ASAP1	0.000949771	-1.04537	0.00528699
ASAP1.IT2	0.0078601	-0.665449	0.0303953
ASAP2	0.000674981	-1.50481	0.00400536
ASAP3	0.718642	0.157326	0.833463
ASB1	0.0209633	-0.70675	0.0674672
ASB11	0.36364	-0.695102	0.553995
ASB12	0.00991311	-1.18903	0.0366918
ASB13	0.000319618	-1.18843	0.00220657
ASB14	0.241774	0.638134	0.426891
ASB15	0.138122	-3.88662	0.293718
ASB15.AS1	0.284214	-1.58109	0.474181
ASB16	0.969207	-0.0140802	0.985028
ASB16.AS1	0.582164	-0.213489	0.734458
ASB18	0.412237	-0.396992	0.598218
ASB2	0.00153874	-0.805761	0.00784186
ASB3	0.00115609	-0.823657	0.00619283
ASB4	0.815548	-0.0669457	0.896678
ASB5	0.74971	-0.14627	0.856043
ASB6	6.3246e-06	-1.13379	0.000115078
ASB7	0.0125705	-0.562187	0.04438
ASB8	2.34685e-06	-1.15408	5.89701e-05
ASB9	0.118945	-0.578347	0.263088
ASCC1	0.632023	-0.134912	0.77226
ASCC2	0.524535	0.182714	0.691848
ASCC3	0.0547592	-0.588847	0.146252
ASCL1	0.925392	0.0394555	0.96121
ASF1A	0.350812	-0.22611	0.541581
ASF1B	0.310482	0.522011	0.501479
ASGR1	0.0223127	-0.770998	0.0709162
ASGR2	0.141747	-0.452863	0.299155
ASH1L.AS1	0.893326	-0.0430429	0.943684
ASH1L.IT1	0.0889768	-0.645767	0.212008
ASH2L	2.21837e-05	-1.1716	0.000289824
ASIC1	0.0220206	-0.666657	0.0702064
ASIC3	0.582106	0.208855	0.734458
ASL	0.0754146	-0.438041	0.186554
ASMT	0.138232	-0.447252	0.293881
ASMTL	0.0334859	-0.617486	0.0984615
ASMTL.AS1	0.443333	-0.280376	0.625007
ASNS	7.45735e-05	-0.89715	0.000724172
ASNSD1	0.000862285	-1.24719	0.00486573
ASPA	0.0117873	0.997797	0.0420858
ASPDH	0.365081	-0.15241	0.555268
ASPG	0.13801	-0.61427	0.293517
ASPH	4.9839e-05	-0.94577	0.000539835
ASPHD1	0.43776	-0.160099	0.619761
ASPHD2	8.36114e-05	-0.823944	0.00078815
ASPN	0.482807	0.407148	0.656129
ASPSCR1	0.392307	-0.277604	0.580045
ASRGL1	0.30381	-0.241373	0.494058
ASS1	0.000209765	-1.0685	0.00157737
ASTN1	4.45368e-07	-1.19421	2.13393e-05
ASXL1	0.610358	-0.216979	0.756327
ASXL3.DT	0.00775056	-1.3732	0.0300386
ATAD2	0.0526994	-0.667539	0.141929
ATAD2B	0.818712	0.0748857	0.898708
ATAD3A	0.0255737	-0.847632	0.0793347
ATAD3B	0.986865	0.0035556	0.994161
ATAD3C	0.0325536	0.849288	0.0962105
ATAD5	0.893324	0.0329678	0.943684
ATAT1	0.00842578	-0.665321	0.0321461
ATCAY	1.53746e-06	-0.706087	4.45657e-05
ATE1.AS1	0.389597	0.407643	0.577527
ATF1	0.284093	-0.342956	0.474143
ATF2	0.000368714	-1.42006	0.00247887
ATF3	0.150283	0.978753	0.311566
ATF6B	0.215468	-0.481005	0.395765
ATF7	0.297843	0.630176	0.487596
ATF7IP2	0.06976	-0.554131	0.175983
ATG10	0.423464	-0.315187	0.607503
ATG10.IT1	0.680676	0.102567	0.807832
ATG12	0.132938	-0.402447	0.285281
ATG14	0.162291	-0.318182	0.327011
ATG16L1	0.000330113	-0.8185	0.00226283
ATG16L2	0.481687	0.253509	0.655192
ATG2A	0.317378	-0.340668	0.508878
ATG2B	0.0491391	-0.600171	0.134405
ATG3	0.116391	-0.447832	0.258924
ATG4A	0.458006	-0.302336	0.637056
ATG4B	0.0340754	-0.910789	0.0998566
ATG4C	0.630506	0.110896	0.771221
ATG4D	0.036853	-0.421786	0.106593
ATG5	0.00037799	-0.983421	0.00252425
ATG7	0.000496981	-0.921461	0.00312535
ATG9A	4.0149e-08	-1.31625	6.63912e-06
ATG9B	0.00646233	-0.841007	0.0257647
ATIC	0.043842	-0.688816	0.122799
ATL2	7.86658e-06	-1.38487	0.000135235
ATL3	0.267963	0.616411	0.45644
ATMIN	3.7836e-06	-0.91405	8.19136e-05
ATN1	0.00692729	-0.748761	0.0272864
ATOH1	0.0529247	2.11911	0.142316
ATOH7	0.00101599	-0.671767	0.0055754
ATOH8	0.418845	0.312319	0.603519
ATOX1	0.00493215	-0.575499	0.0206304
ATP10A	0.646566	-0.139775	0.783473
ATP10B	0.101164	0.52307	0.233084
ATP10D	0.222459	0.390509	0.404165
ATP11A.AS1	0.809981	-0.218612	0.893898
ATP11B	0.0196903	-0.498299	0.0640349
ATP13A1	0.620565	-0.160335	0.76385
ATP13A4	0.599462	-0.150574	0.747896
ATP13A4.AS1	0.508216	-0.313538	0.677478
ATP13A5	0.452813	0.280362	0.633383
ATP13A5.AS1	0.590096	-0.165536	0.74052
ATP1A1	8.82482e-07	-0.940628	3.16754e-05
ATP1A2	0.534239	-0.169153	0.699938
ATP1A3	6.50006e-07	-0.807557	2.67442e-05
ATP1A4	0.568097	-0.228408	0.72446
ATP1B1	4.52488e-07	-0.763504	2.13493e-05
ATP1B2	0.48924	-0.216133	0.661938
ATP1B3	0.000279513	-1.21607	0.00198776
ATP1B3.AS1	0.145753	-2.01898	0.305126
ATP1B4	0.167702	-0.808319	0.334037
ATP23	0.0191588	-0.885936	0.0627057
ATP2A1	0.915997	0.0458339	0.956084
ATP2A1.AS1	0.0395075	-0.931357	0.112903
ATP2A3	0.274049	0.439804	0.463413
ATP2B1.AS1	9.00316e-05	-0.709858	0.000834162
ATP2B2	0.000728531	-0.83437	0.00425765
ATP2B2.IT1	0.683078	0.154054	0.809266
ATP2B2.IT2	0.0147384	-0.841548	0.0506011
ATP2C2.AS1	0.182454	-0.367024	0.353715
ATP4A	0.0981972	-0.758563	0.22785
ATP5F1A	3.48341e-07	-1.11455	1.81629e-05
ATP5F1B	1.22616e-07	-0.963139	1.0166e-05
ATP5F1C	7.6696e-07	-1.39579	2.92909e-05
ATP5F1D	0.0114551	-1.14985	0.0411536
ATP5F1E	0.313056	-0.52268	0.504249
ATP5IF1	6.74257e-05	-0.956868	0.000674373
ATP5MC1	4.55453e-06	-1.01223	9.20609e-05
ATP5MC2	0.046983	-0.560318	0.129505
ATP5ME	0.184638	-0.353668	0.356604
ATP5MF	6.19251e-05	-1.0736	0.00063434
ATP5MG	0.000295119	-0.827945	0.00207792
ATP5MGL	0.163807	0.339367	0.328858
ATP5MJ	0.000124636	-0.618068	0.00105977
ATP5MK	0.000255022	-0.793553	0.00183808
ATP5PB	8.99913e-07	-1.18568	3.20846e-05
ATP5PD	1.19995e-08	-1.07885	4.30298e-06
ATP5PO	5.53705e-07	-1.0692	2.42777e-05
ATP6AP2	5.02627e-09	-1.67312	3.4552e-06
ATP6V0A4	0.576246	-0.162118	0.730479
ATP6V0B	1.00585e-06	-1.1791	3.40914e-05
ATP6V0C	3.8385e-06	-0.895774	8.26768e-05
ATP6V0D1	3.73293e-07	-1.32124	1.90724e-05
ATP6V0D1.DT	0.633813	-0.138661	0.77363
ATP6V0D2	0.97105	-0.037037	0.986042
ATP6V0E1	0.306624	0.475036	0.497092
ATP6V0E2.AS1	0.562683	-0.220326	0.720704
ATP6V1A	5.21016e-07	-0.843148	2.32555e-05
ATP6V1B1	0.881717	0.0785453	0.936918
ATP6V1B1.AS1	0.754469	0.120928	0.859231
ATP6V1B2	3.70162e-08	-1.06866	6.5189e-06
ATP6V1C1	9.57454e-08	-0.949027	9.35094e-06
ATP6V1C2	0.788381	-0.11531	0.879564
ATP6V1D	1.6077e-08	-1.16015	4.82337e-06
ATP6V1E1	2.07057e-07	-0.830821	1.36037e-05
ATP6V1E2	0.0176838	-0.714117	0.0587755
ATP6V1F	7.72963e-06	-1.00281	0.000133808
ATP6V1FNB	0.0367999	-0.486056	0.106464
ATP6V1H	2.20475e-05	-0.938568	0.000288261
ATP7B	0.058801	-0.728463	0.154457
ATP8A1	0.0272998	-0.446117	0.0835254
ATP8B1	0.0674394	-0.624541	0.171668
ATP8B3	0.794576	-0.0800012	0.883467
ATP8B4	0.434862	0.354171	0.617477
ATP9A	1.54155e-07	-1.0604	1.15371e-05
ATP9B	0.922497	0.0318562	0.959293
ATPAF1	1.26883e-05	-0.771408	0.000191738
ATPAF2	0.0813816	-0.448988	0.197599
ATPSCKMT	0.124661	-0.431312	0.271989
ATR	0.000573125	-0.710947	0.00350564
ATRAID	0.530496	0.293137	0.696853
ATRN	1.75523e-08	-1.19833	4.83341e-06
ATRNL1	0.0319004	-0.34185	0.0946815
ATXN1.AS1	0.0281203	-0.682818	0.0855382
ATXN10	0.000102358	-1.63811	0.000915631
ATXN2	0.0198036	-0.681091	0.0643432
ATXN2.AS	0.484433	-0.224797	0.65764
ATXN3	0.000116717	-0.957078	0.00100673
ATXN7L3B	1.60454e-07	-1.03226	1.18049e-05
AUH	0.00704997	-0.762481	0.0276755
AUNIP	0.000246223	-0.827648	0.00178877
AUP1	0.357513	-0.262284	0.548059
AURKAIP1	0.00027291	-1.26373	0.00194681
AURKB	0.378249	0.394774	0.566607
AURKC	0.1538	0.469621	0.316698
AUTS2	0.11516	-0.638832	0.256815
AVIL	0.659625	-0.128208	0.792874
AVL9	1.28061e-05	-0.869081	0.000192679
AVP	0.473526	-0.496339	0.649126
AVPI1	0.000254607	-0.845621	0.00183662
AVPR1A	0.255818	-0.276199	0.442936
AVPR1B	0.0116081	-1.43257	0.0415486
AVPR2	0.798347	-0.200426	0.886185
AWAT2	0.406888	-0.405456	0.593581
AXDND1	0.222746	-0.435017	0.40447
AXIN1	0.734713	0.147057	0.845382
AXIN2	0.0611393	-0.669708	0.159407
AXL	0.736277	-0.121422	0.84613
AZGP1	0.659872	0.159616	0.792951
AZI2	4.42612e-05	-1.46194	0.000492317
AZIN2	0.208216	-0.386164	0.38742
AZU1	0.546572	-0.153115	0.709991
B3GALNT1	9.18808e-08	-1.49405	9.16854e-06
B3GALT1	0.000112879	-0.643273	0.000985377
B3GALT1.AS1	0.10984	-1.05672	0.247868
B3GALT2	0.000284176	-1.43994	0.00201066
B3GALT4	0.798575	0.0911222	0.886303
B3GALT5.AS1	0.637102	-0.236975	0.776009
B3GALT6	0.000476756	-1.10603	0.00302841
B3GALT9	0.0807026	0.690777	0.1965
B3GAT1	0.86548	-0.0371797	0.92727
B3GAT1.DT	0.184637	-0.36816	0.356604
B3GAT2	0.756496	0.193937	0.860467
B3GAT3	0.0120643	-0.762304	0.0428893
B3GLCT	0.241311	-0.349339	0.42651
B3GNT2	2.85744e-05	-1.72834	0.000349147
B3GNT3	0.0603881	-2.25268	0.157862
B3GNT4	0.00236471	-0.672636	0.0111149
B3GNT5	0.418025	-0.255363	0.602837
B3GNT6	0.621108	0.221756	0.764139
B3GNT7	0.122432	0.547841	0.268371
B3GNT8	0.110058	0.562785	0.248238
B3GNT9	0.210239	0.693052	0.389997
B3GNTL1	0.0804242	-0.492505	0.195959
B4GALNT1	0.000301072	-0.665646	0.00210532
B4GALNT2	0.302711	-0.537307	0.49314
B4GALNT3	0.170521	-0.283916	0.337733
B4GALNT4	0.415543	-0.354151	0.600955
B4GALT1.AS1	0.810738	-0.0858419	0.894449
B4GALT3	0.000770942	-1.18159	0.00445009
B4GALT4	0.137865	-0.519846	0.293279
B4GALT5	2.48401e-08	-1.24931	5.19636e-06
B4GALT7	0.00902877	-0.807678	0.0339616
B4GAT1	4.45409e-07	-0.950157	2.13393e-05
BAALC	0.030673	-0.674098	0.0917599
BAALC.AS1	0.308675	-0.295392	0.499443
BAALC.AS2	0.785731	0.0903474	0.877849
BABAM1	6.82538e-06	-1.11571	0.000121423
BACE1.AS	0.0353904	-0.598668	0.103119
BACE2	0.727403	0.146099	0.839856
BACE2.IT1	0.875861	0.0930643	0.933284
BACH1	0.0731808	-0.558586	0.182014
BACH1.AS1	0.796643	0.185083	0.885029
BACH1.IT1	0.885588	0.0580945	0.938906
BACH1.IT2	0.504594	0.190992	0.67467
BACH1.IT3	0.258016	0.749218	0.445809
BACH2	0.512577	-0.193993	0.681534
BAG2	0.00105779	-0.686021	0.00574652
BAG3	0.957827	-0.0146983	0.978917
BAG4	2.28892e-06	-0.882	5.81882e-05
BAHD1	0.00238733	-0.899841	0.011194
BAIAP2.DT	3.91928e-05	-1.43605	0.000447406
BAIAP2L1	0.176288	-0.505099	0.345032
BAIAP3	0.0243608	-0.679433	0.0761982
BAK1	0.26918	-0.306941	0.457833
BAMBI	0.130186	0.781935	0.2809
BANF1	0.00566677	-0.694872	0.0230859
BANK1	0.543312	-0.280219	0.707479
BAP1	0.00191129	-0.589288	0.00934019
BARD1	0.213672	0.527409	0.393884
BARHL2	0.420075	-0.494812	0.604839
BARX1	0.703078	0.235167	0.823469
BARX2	0.000986633	-1.39488	0.00543839
BASP1	7.84597e-07	-0.800479	2.96631e-05
BASP1.AS1	0.000272292	-0.645923	0.001944
BATF	0.20921	0.71198	0.388588
BATF2	0.0841324	0.998264	0.202888
BATF3	0.468302	-0.225875	0.645276
BAX	0.507953	0.243404	0.677336
BAZ1A	0.292469	0.505562	0.4823
BAZ1B	0.0282648	-0.72755	0.0858877
BAZ2B	0.157532	0.659111	0.321908
BBC3	0.00156631	-1.14162	0.00795799
BBIP1	0.389546	-0.282711	0.577527
BBOF1	0.120917	-0.558282	0.266027
BBOX1	0.609053	0.202436	0.755087
BBOX1.AS1	0.0425877	-0.810925	0.119768
BBS1	0.00505908	-0.747814	0.0210548
BBS10	0.019086	-0.639469	0.0625027
BBS12	5.42559e-05	-0.873915	0.00057547
BBS4	0.0808814	-0.566749	0.196805
BBS5	0.000410099	-1.47258	0.00268599
BBS7	4.54663e-06	-0.996617	9.20609e-05
BBS7.DT	0.801328	0.106069	0.887791
BBS9	0.727036	0.125986	0.83972
BBX	0.623681	0.129396	0.766273
BCAM	0.403718	-0.284468	0.590456
BCAN	0.969509	-0.0115582	0.985028
BCAN.AS1	0.932035	0.0379377	0.96488
BCAP31	2.27111e-07	-1.44221	1.40133e-05
BCAR1	0.278281	-0.455647	0.467547
BCAR3	0.335301	-0.361098	0.527196
BCAR3.AS1	0.956945	-0.0237441	0.978683
BCAR4	0.351339	-1.16489	0.541767
BCAS1	0.000430995	1.06621	0.00279126
BCAS2	1.01638e-08	-1.36502	4.16867e-06
BCAT1	2.39607e-08	-1.067	5.13027e-06
BCAT2	0.51594	-0.217016	0.68447
BCCIP	6.13619e-05	-1.13788	0.000630803
BCDIN3D	0.322104	0.296884	0.513861
BCDIN3D.AS1	0.000254225	-0.837458	0.00183462
BCHE	0.440822	-0.18056	0.622833
BCKDHA	0.0272501	-0.47712	0.0834173
BCKDHB	0.990319	-0.00632192	0.995595
BCKDK	0.00012676	-1.05311	0.00107205
BCL10	0.0200117	-0.550371	0.0648856
BCL11A	0.00192554	-0.593061	0.00939134
BCL11B	0.000344832	-1.28096	0.00235285
BCL2L1.AS1	0.283195	-2.31374	0.473164
BCL2L10	0.034019	-0.708919	0.0997667
BCL2L11	0.0798259	0.790272	0.194912
BCL2L13	1.79823e-05	-1.09217	0.000248588
BCL2L14	0.623354	0.339447	0.765979
BCL2L15	0.534352	0.286056	0.700012
BCL3	0.0893551	-0.599597	0.212529
BCL6	0.848075	0.0766079	0.917111
BCL6B	0.416395	-0.369686	0.601648
BCL7A	1.22801e-05	-0.662049	0.000188024
BCL7B	0.000117934	-1.12592	0.00101472
BCLAF1	2.85326e-05	-1.16835	0.000348881
BCLAF3	0.093914	-0.220741	0.220474
BCO1	0.281029	-0.289326	0.470767
BCO2	0.0397265	-0.503463	0.1133
BCR	0.0047091	-1.14922	0.0198457
BCS1L	0.549972	-0.139979	0.712792
BCYRN1	0.352949	-0.312087	0.543382
BDH1	0.00145721	-0.492855	0.00750343
BDH2	0.235803	0.665161	0.419828
BDKRB1	0.69584	0.187482	0.818443
BDNF.AS	0.124541	0.438725	0.27183
BDP1	1.48981e-05	-0.989692	0.000215563
BEAN1	0.0346044	-0.433649	0.101134
BECN1	1.71165e-05	-1.51484	0.00024072
BEND2	0.103289	1.23505	0.236785
BEND4	3.55855e-05	-1.09854	0.00041569
BEND5	0.000502813	-1.25647	0.00315631
BEND6	7.8003e-05	-0.86933	0.000747856
BEST1	0.10346	0.718979	0.237083
BEST2	0.0028602	-1.40515	0.012997
BEST3	0.613306	0.193814	0.758679
BEST4	0.246397	-0.420816	0.432359
BET1	0.545498	-0.135918	0.709105
BET1L	0.192994	-0.400847	0.367793
BEX1	3.72919e-06	-0.827128	8.1242e-05
BEX3	4.19883e-08	-0.935351	6.75674e-06
BEX4	2.04923e-06	-1.02113	5.48241e-05
BEX5	2.96006e-05	-0.64682	0.000359409
BFAR	0.0268604	-0.626398	0.0825154
BFSP1	0.000264492	-1.13278	0.00189689
BFSP2	0.237893	-0.518326	0.422087
BFSP2.AS1	0.756931	0.281846	0.860589
BGLAP	0.916155	-0.0236202	0.956192
BGN	0.351216	0.621512	0.541675
BHLHB9	2.87038e-07	-1.37432	1.63405e-05
BHLHE22	0.104601	-0.692018	0.239192
BHLHE23	0.220355	-1.04025	0.401638
BHLHE40	0.000224673	-1.2576	0.00166338
BHLHE40.AS1	0.00851299	-0.660442	0.0323863
BHLHE41	0.765654	0.112447	0.866061
BHMT	0.0273076	-1.00806	0.0835345
BHMT2	0.646019	-0.160975	0.783243
BICC1	0.00574687	-0.7159	0.0233903
BICD1	0.201189	-0.611495	0.37871
BICD2	0.00122805	-0.995191	0.00652468
BICDL1	0.00937737	-0.432499	0.0350451
BICDL2	0.312534	-0.255247	0.503763
BICRAL	0.00257314	-0.903077	0.0118824
BIK	0.620718	-0.381488	0.76393
BIN1	0.987884	0.00513431	0.994426
BIN2	0.309455	0.375162	0.500566
BIN3	0.0394464	-0.736076	0.112772
BIRC3	0.506354	-0.220249	0.67593
BIRC5	0.0226152	0.713776	0.0716677
BIRC6	0.00844828	-0.637387	0.0321976
BIRC6.AS2	0.483452	0.311606	0.656462
BIRC7	0.53738	-0.282314	0.702811
BISPR	0.630595	0.219912	0.771275
BIVM	0.00306516	-0.724809	0.0137592
BLACAT1	0.234031	-0.45425	0.417839
BLCAP	8.98085e-07	-0.946385	3.20846e-05
BLID	0.408872	0.335643	0.595425
BLK	0.449828	-0.614545	0.63109
BLMH	0.332221	-0.28431	0.524396
BLNK	0.164369	0.595373	0.329402
BLOC1S1	0.101591	-0.535201	0.233725
BLOC1S2	1.45807e-05	-1.00861	0.000212387
BLOC1S3	0.141659	-0.409246	0.299005
BLOC1S4	0.0313987	-0.623043	0.0935442
BLOC1S5	0.47761	-0.19137	0.652715
BLOC1S6	2.27361e-07	-1.02483	1.40133e-05
BLVRA	2.28e-05	-1.58171	0.000295651
BLVRB	0.00393673	-0.904866	0.0170543
BLZF1	0.000570728	-0.614761	0.00349667
BMERB1	9.41785e-07	-0.768577	3.30348e-05
BMF	0.235768	0.377174	0.419817
BMI1	0.157557	-0.52623	0.32191
BMP2	0.480345	0.320396	0.654598
BMP4	0.466017	-0.264621	0.643384
BMP5	0.343487	-0.581467	0.535173
BMP6	0.79738	0.0605869	0.885564
BMP7	0.838808	0.0855821	0.91072
BMP8A	0.0861202	-0.313913	0.206448
BMP8B	0.0455679	0.865446	0.126389
BMPER	0.0670493	-0.485347	0.170876
BMPR1A	0.707106	-0.157812	0.825988
BMPR1B	0.981841	-0.00768472	0.991319
BMPR1B.DT	0.420441	-0.469836	0.605212
BMPR2	4.55833e-07	-1.277	2.13909e-05
BMS1	8.14859e-06	-1.48761	0.000138574
BMT2	0.000497452	-0.996108	0.00312718
BMX	0.751075	-0.17181	0.856962
BNC2	0.0811333	0.801143	0.197272
BNIP2	0.393364	0.379568	0.580534
BNIP3	2.42329e-06	-1.11525	6.05403e-05
BNIP3L	0.0110318	-0.752563	0.0399219
BNIP5	0.173527	-0.398348	0.341604
BNIPL	0.0322311	1.11944	0.0955161
BOD1	0.000190877	-0.705739	0.00146387
BOD1L1	0.058838	-0.641567	0.154508
BOD1L2	0.937111	0.0593916	0.967794
BOK	0.123356	0.468037	0.269854
BOK.AS1	0.416578	0.443558	0.601701
BOLA1	0.00857402	-0.666805	0.0325685
BOLA2	0.000390716	-1.32465	0.00258987
BOLA2B	0.255047	-0.289226	0.442043
BOLA3	0.00209921	-0.649139	0.0100938
BOP1	0.00205084	-1.18903	0.00989956
BORA	0.891002	-0.0502115	0.942115
BORCS5	0.314021	-0.412643	0.505128
BORCS6	0.0481627	-0.5627	0.132213
BORCS7	2.09799e-05	-0.949359	0.000275965
BORCS8	5.0738e-05	-1.67443	0.000548204
BPGM	2.02637e-07	-1.73921	1.34289e-05
BPHL	3.93004e-06	-1.08116	8.37267e-05
BPI	0.373727	-0.324472	0.562635
BPIFB1	0.774547	0.306081	0.871294
BPNT1	0.0394401	-0.636759	0.112772
BPNT2	0.000174007	-1.05222	0.00136552
BPTF	0.677492	-0.145764	0.805515
BRAP	4.73675e-06	-1.44191	9.47513e-05
BRAT1	0.543963	-0.217743	0.707796
BRCA1	0.1898	0.63385	0.363942
BRD1	0.0287466	-0.569186	0.0871228
BRD3	0.346924	-0.292754	0.53821
BRD3OS	0.000151721	-1.16182	0.00122587
BRD9	0.411077	-0.350006	0.59757
BRF1	0.468119	-0.261567	0.645229
BRF2	1.51299e-05	-1.35333	0.000218552
BRI3	0.0332448	-0.613075	0.0979018
BRI3BP	2.31484e-06	-0.832254	5.85896e-05
BRINP1	2.14428e-06	-1.75894	5.60709e-05
BRINP2	1.98949e-05	-0.807443	0.000265853
BRINP3	0.00147416	-0.966527	0.00757723
BRIX1	0.000222616	-0.967188	0.00165325
BRK1	2.93114e-07	-1.13968	1.65787e-05
BRME1	0.999302	-0.00030529	0.999694
BRMS1	0.431035	-0.183646	0.613599
BRMS1L	0.000574854	-0.662058	0.00351451
BROX	0.491545	-0.167646	0.663869
BRPF3	0.0062589	-0.687861	0.0251094
BRS3	0.519116	-0.703347	0.687174
BRSK1	0.31357	-0.152405	0.504635
BRSK2	0.00419392	-0.488296	0.0180022
BRWD1.AS1	0.440022	-0.236878	0.622006
BRWD1.AS2	0.0167028	-0.817951	0.0559649
BRWD1.IT1	0.217893	0.324173	0.39895
BRWD3	0.0222526	-0.549161	0.0707769
BSG.AS1	0.442938	0.28842	0.624597
BSN	0.000109301	-0.629895	0.000961878
BSN.DT	0.00848041	-1.0999	0.0322836
BSND	0.046387	-0.775679	0.128231
BSPH1	0.371546	-0.916624	0.560629
BSPRY	0.0278251	-0.616111	0.0848486
BST1	0.504591	0.228017	0.67467
BTAF1	0.58562	-0.148997	0.737012
BTBD1	6.08403e-09	-1.33709	3.77275e-06
BTBD11	0.000111061	-0.775621	0.000972442
BTBD16	0.316439	0.345824	0.507794
BTBD17	0.120643	-0.44916	0.265592
BTBD19	0.778483	-0.119146	0.873758
BTBD2	0.00186361	-0.565246	0.00915096
BTBD3	0.246515	-0.294219	0.432391
BTBD7	0.636129	-0.222524	0.775413
BTBD9	9.50262e-05	-0.729902	0.00086304
BTC	0.00585725	-0.828644	0.0237615
BTD	0.727637	-0.112314	0.839913
BTF3.DT	0.03688	0.698809	0.106654
BTF3L4	2.30266e-05	-1.01118	0.0002977
BTG1	0.304934	-0.301017	0.495176
BTG2	0.78251	0.140346	0.87628
BTG3	0.0464538	-0.446504	0.128375
BTG3.AS1	0.333984	-0.373279	0.525554
BTG4	0.0655823	-1.24602	0.167876
BTK	0.266094	0.512541	0.45446
BTLA	0.663479	-0.190282	0.795964
BTN2A1	8.67729e-06	-1.02232	0.000144591
BTN2A2	0.490856	0.349369	0.663248
BTN3A1	0.0908738	0.884888	0.215141
BTN3A2	0.192573	0.700604	0.367313
BTN3A3	0.640617	0.213532	0.778924
BTNL2	0.088474	-1.03233	0.211129
BTNL3	0.597706	-0.635742	0.746594
BTNL8	0.0578573	-0.921814	0.152625
BTNL9	0.00627699	-0.739316	0.0251587
BTRC	3.52955e-07	-1.05912	1.83484e-05
BUB1	0.279555	0.610798	0.468887
BUB1B	0.0914576	-0.838836	0.215963
BUB3	0.0443994	-0.527751	0.12402
BUD13	0.482472	-0.197808	0.655814
BUD23	0.0946953	-0.5313	0.221948
BUD31	2.13296e-06	-1.21409	5.58785e-05
BVES	0.982663	0.00894537	0.991687
BVES.AS1	0.654413	0.129674	0.789232
BYSL	5.04266e-05	-1.19702	0.000545858
BZW1	0.0155699	-0.801279	0.052842
BZW1.AS1	0.714845	0.33461	0.831014
BZW2	4.44465e-07	-0.876845	2.13393e-05
C10orf105	0.60807	0.460234	0.754514
C10orf120	0.164283	6.2002	0.329354
C10orf143	0.734986	0.101571	0.84564
C10orf53	0.645954	0.154447	0.783219
C10orf62	0.203883	0.473016	0.381961
C10orf67	0.0979045	-0.655413	0.227383
C10orf82	0.000390816	-1.06408	0.00258987
C10orf88	0.00028199	-0.969827	0.00199845
C10orf95	0.00411651	-0.977778	0.017734
C10orf95.AS1	0.141167	-0.416164	0.298221
C11orf1	0.15073	-0.371798	0.312233
C11orf21	0.831015	-0.0783525	0.906282
C11orf24	0.65305	-0.162759	0.788058
C11orf49	9.61345e-06	-1.35406	0.000155562
C11orf52	0.0904227	0.807416	0.214333
C11orf58	0.00305857	-0.669807	0.0137367
C11orf65	0.169018	0.426954	0.335581
C11orf68	4.61773e-07	-0.997813	2.15202e-05
C11orf71	0.392784	-0.267397	0.580164
C11orf87	1.28495e-05	-0.669416	0.000193165
C11orf91	0.0451957	-0.849009	0.12557
C11orf94	0.621711	0.164657	0.764728
C11orf96	0.0370947	-0.524744	0.107132
C11orf97	0.00297959	-1.09088	0.013441
C11orf98	0.000110681	-1.45462	0.000970089
C12orf29	0.0014954	-0.724302	0.00765794
C12orf4	1.15118e-06	-1.3149	3.66751e-05
C12orf40	0.499275	0.332768	0.670177
C12orf43	5.57842e-06	-1.00727	0.000105625
C12orf50	0.131857	-0.503571	0.283555
C12orf56	0.959436	-0.0376599	0.979819
C12orf57	0.0162536	-0.557886	0.0547241
C12orf60	0.651869	-0.159335	0.787114
C12orf73	0.0390216	-0.477304	0.11183
C12orf75	0.400409	-0.293736	0.587004
C12orf76	0.0220986	-0.590519	0.0703775
C13orf42	0.521634	-0.351797	0.689122
C13orf46	0.950523	-0.0198982	0.975006
C14orf119	0.0528007	-0.585805	0.142048
C14orf28	0.0388363	-0.567565	0.111394
C14orf39	0.253811	0.887191	0.440957
C14orf93	0.704991	0.150713	0.824738
C15orf39	0.216625	-0.376937	0.397218
C15orf40	0.263274	-0.344768	0.451324
C15orf61	0.00200336	-0.673185	0.00972174
C15orf62	0.135681	-0.568555	0.289735
C15orf65	0.0160489	-0.860663	0.0541503
C16orf54	0.41476	0.308972	0.600535
C16orf72	5.77784e-08	-0.9816	7.27359e-06
C16orf74	0.525821	-0.232315	0.692686
C16orf86	0.220616	0.416853	0.401906
C16orf87	7.11342e-06	-0.938531	0.000125264
C16orf91	5.69491e-06	-1.62948	0.000106668
C16orf95	0.0141322	-0.772091	0.0488409
C16orf95.DT	0.0909972	0.944368	0.215227
C17orf100	0.00622775	-0.908098	0.0249985
C17orf107	0.0215154	-0.532801	0.0688866
C17orf113	0.421876	0.276088	0.606276
C17orf114	0.10943	0.472456	0.247369
C17orf49	0.000130078	-0.99396	0.00109109
C17orf50	0.445938	-0.347158	0.627396
C17orf64	0.0902618	-1.35232	0.214109
C17orf67	0.808601	0.0728401	0.892999
C17orf75	0.00225244	-0.908062	0.0106837
C17orf97	0.0856688	-0.596243	0.205536
C17orf99	0.421595	0.445111	0.606136
C18orf21	7.9138e-05	-1.17348	0.000756029
C18orf25	8.82641e-06	-1.6248	0.000146653
C18orf54	0.482064	0.26136	0.655485
C18orf63	0.435926	0.980228	0.618362
C19orf18	0.668036	0.118438	0.798891
C19orf25	0.209955	-0.364582	0.389555
C19orf33	0.281089	0.849339	0.470813
C19orf38	0.170536	0.683586	0.337733
C19orf44	0.255111	-0.461087	0.442092
C19orf53	0.00437753	-0.71932	0.0186933
C19orf54	0.0797063	0.884698	0.194826
C19orf67	0.756928	-0.206958	0.860589
C19orf73	0.50757	-0.225764	0.677136
C19orf81	0.0693242	0.585064	0.17531
C19orf84	0.819046	-0.121889	0.898929
C1GALT1	0.550698	-0.186807	0.713315
C1GALT1C1	0.0100115	-0.718849	0.0370008
C1GALT1C1L	0.0424589	0.650404	0.119503
C1orf105	0.898881	-0.0770123	0.946545
C1orf112	0.110395	0.610576	0.248854
C1orf115	6.37648e-05	-0.622907	0.000647834
C1orf116	0.719872	0.088317	0.834426
C1orf122	0.218259	-0.447938	0.399312
C1orf127	0.837655	0.078796	0.910216
C1orf131	0.868324	-0.0613133	0.928998
C1orf146	0.914277	-0.0585317	0.955086
C1orf167	0.784113	-0.156813	0.877025
C1orf185	0.320492	-1.14239	0.512192
C1orf198	0.112499	1.10814	0.252366
C1orf21.DT	0.811086	-0.0849575	0.894662
C1orf210	0.0241836	1.06282	0.0757259
C1orf216	1.17164e-05	-0.682606	0.00018196
C1orf226	0.744896	0.126689	0.852692
C1orf35	0.452697	-0.252831	0.633383
C1orf50	0.333184	-0.275146	0.524913
C1orf52	0.000465487	-1.09682	0.00296923
C1orf53	0.0132233	-0.993061	0.0462708
C1orf54	0.373919	-0.27068	0.56279
C1orf56	0.509864	0.201765	0.679049
C1orf74	4.75854e-05	-1.11691	0.000519396
C1orf87	0.402983	1.64577	0.58974
C1orf94	0.600295	0.250719	0.748665
C1QA	0.256702	0.798249	0.444157
C1QBP	7.6872e-07	-1.14034	2.92909e-05
C1QC	0.22702	0.720671	0.409618
C1QL1	0.803322	0.152917	0.888979
C1QL2	0.170097	-0.365506	0.337201
C1QL3	0.000227712	-0.714453	0.00168245
C1QL4	0.546843	0.316615	0.710209
C1QTNF1	0.619326	0.209496	0.763028
C1QTNF1.AS1	0.41957	-0.42168	0.604463
C1QTNF12	0.642096	0.119156	0.780012
C1QTNF2	0.00457999	-0.99053	0.019379
C1QTNF4	0.00140708	-0.791479	0.00728416
C1QTNF5	0.61106	0.211987	0.756764
C1QTNF6	0.0872291	0.722414	0.208703
C1QTNF7.AS1	0.911984	-0.0777234	0.954122
C1QTNF8	0.384668	0.481052	0.572518
C1QTNF9	0.498091	-0.548665	0.669222
C1QTNF9B	0.173108	-0.564892	0.341189
C1R	0.81695	0.172471	0.897508
C1RL.AS1	0.82676	-0.118204	0.903515
C1S	0.715803	0.212988	0.831559
C2	0.142573	0.741209	0.30046
C20orf144	0.854184	0.0786325	0.920792
C20orf202	0.915668	-0.0328534	0.955892
C20orf27	0.000169775	-1.13426	0.0013393
C20orf96	0.0762627	-0.68655	0.18825
C21orf58	0.341672	0.471516	0.533206
C21orf62	0.565184	0.585231	0.722628
C21orf62.AS1	0.088819	0.935395	0.211807
C21orf91	0.0922171	0.774297	0.217491
C21orf91.OT1	0.910084	-0.110713	0.953388
C22orf15	0.173058	1.24343	0.341189
C22orf23	0.565075	-0.148425	0.722628
C22orf42	0.0148969	-1.91114	0.0510368
C2CD2	0.0819969	-0.537095	0.198648
C2CD4A	0.833265	-0.0670229	0.907108
C2CD4B	0.495907	-0.39228	0.6674
C2CD4C	0.00323526	-0.717914	0.0144072
C2CD4D	0.789536	-0.0638346	0.880495
C2CD4D.AS1	0.191491	-0.302524	0.366093
C2CD6	0.969619	0.0154978	0.985028
C2orf16	0.173233	-0.397227	0.341373
C2orf27A	0.000223972	-1.03857	0.00165976
C2orf49	0.233891	-0.346862	0.417718
C2orf49.DT	0.154059	-0.371553	0.317085
C2orf50	0.000148251	-1.3796	0.0012051
C2orf68	0.115414	0.799641	0.257211
C2orf69	2.88822e-06	-0.853065	6.76763e-05
C2orf72	0.00231752	-0.895592	0.0109316
C2orf73	0.363088	0.364492	0.553601
C2orf76	0.895009	-0.0479707	0.944614
C2orf80	3.87557e-06	-0.779738	8.32548e-05
C2orf88	0.126831	1.48406	0.275374
C2orf92	0.824859	0.05499	0.90263
C3	0.29648	0.638264	0.486539
C3AR1	0.858588	0.0870032	0.923476
C3orf18	3.742e-05	-1.10061	0.000432285
C3orf20	0.618715	0.1672	0.762654
C3orf22	0.754642	-0.172825	0.859259
C3orf33	4.99632e-06	-1.21026	9.82458e-05
C3orf38	0.400419	-0.239584	0.587004
C3orf62	0.562892	-0.184279	0.720707
C3orf70	0.00392907	-0.792915	0.0170253
C4A	0.51526	0.526895	0.683876
C4B	0.471137	0.567374	0.647436
C4BPB	0.0555423	1.1318	0.147866
C4orf19	0.526076	-0.210752	0.692829
C4orf3	0.0394504	-0.432825	0.112772
C4orf33	0.0157691	-0.69383	0.0533513
C4orf36	0.46821	-0.230484	0.645256
C4orf45	0.261634	-0.371366	0.449689
C4orf46	0.351981	0.214599	0.542324
C4orf50	0.000133265	-0.647828	0.00111191
C5	0.349776	0.271321	0.54051
C5AR1	0.538328	0.390569	0.703469
C5AR2	0.763999	-0.102169	0.864785
C5orf15	0.109209	-0.366258	0.247025
C5orf22	3.57064e-05	-1.0575	0.000416543
C5orf24	0.000725996	-0.697313	0.00424713
C5orf34	0.000208389	-1.25386	0.00156906
C5orf34.AS1	0.297747	0.378515	0.487485
C5orf47	0.0214876	-1.06286	0.0688355
C5orf49	0.654216	-0.26736	0.789049
C5orf51	0.0857493	-0.552466	0.205701
C5orf52	0.510656	0.394091	0.67974
C5orf58	0.138995	2.32183	0.295141
C5orf60	0.420051	-0.646954	0.604839
C6orf118	0.667027	0.415475	0.798345
C6orf120	9.63999e-06	-1.26386	0.000155847
C6orf132	0.400384	0.439455	0.587004
C6orf136	2.24036e-06	-0.937212	5.73737e-05
C6orf141	0.202096	-0.437509	0.37968
C6orf163	0.0358113	-0.5869	0.10417
C6orf223	0.286093	-0.393496	0.475444
C6orf226	0.271995	-0.268353	0.460958
C6orf47	0.93944	0.0263855	0.968986
C6orf47.AS1	0.787256	-0.247706	0.878817
C6orf58	0.668136	-0.371777	0.798956
C6orf62	0.0162679	-0.90645	0.0547324
C7	0.734304	0.304141	0.845304
C7orf26	0.5096	-0.26829	0.678854
C7orf31	0.87279	-0.0523876	0.931481
C7orf50	0.000142045	-1.27193	0.00116391
C7orf57	0.332455	1.63063	0.524598
C7orf61	0.0330132	1.25468	0.0973849
C8A	0.336126	-5.8484	0.527968
C8B	0.682902	0.745101	0.809261
C8G	0.208327	-0.402939	0.387489
C8orf33	8.80999e-08	-1.51983	8.96312e-06
C8orf34	0.411112	-0.454428	0.59757
C8orf34.AS1	0.792802	-0.167345	0.882568
C8orf48	0.65028	-0.103624	0.78583
C8orf58	0.712451	0.114807	0.829441
C8orf76	0.34754	-0.266205	0.538732
C8orf82	0.776861	0.0704354	0.872712
C8orf88	0.196983	0.571371	0.372877
C8orf89	0.484999	-0.38932	0.65815
C9	0.623059	0.712388	0.765979
C9orf116	0.00302644	-0.913349	0.0136064
C9orf131	0.175347	2.17273	0.343788
C9orf153	0.740379	0.161029	0.849088
C9orf24	0.00170301	-0.794671	0.00851651
C9orf40	6.25925e-05	-1.32031	0.000638645
C9orf50	0.86944	-0.0638137	0.929543
C9orf64	0.455104	-0.221425	0.6356
C9orf72	0.112711	-0.413537	0.252769
C9orf78	6.69778e-06	-0.939741	0.000119989
C9orf85	0.395071	-0.249614	0.582113
CA10	4.40455e-05	-0.75472	0.000490547
CA11	0.00195381	-0.530649	0.00951051
CA12	0.80996	0.0553607	0.893898
CA13	0.00013488	-0.951351	0.00112054
CA14	0.149725	0.350428	0.310706
CA2	0.33529	0.449186	0.527196
CA3	0.25437	-0.33563	0.44131
CA3.AS1	0.993554	0.00306462	0.997519
CA4	0.0101451	-0.61578	0.0373595
CA5A	0.0274339	-0.770247	0.083847
CA5B	0.707265	-0.11076	0.826063
CA6	0.982586	-0.0135275	0.991687
CA7	0.00136382	-0.561329	0.00710897
CA8	0.20459	-0.345223	0.382708
CA9	0.416779	-0.400692	0.601891
CAAP1	0.365192	-0.276019	0.555268
CAB39	7.36899e-07	-1.86789	2.92909e-05
CAB39L	0.000988274	-1.01649	0.00544225
CABIN1	0.00352535	-1.33468	0.015469
CABLES2	1.46596e-06	-1.0745	4.33265e-05
CABP1	0.0109015	-0.580516	0.0395575
CABP5	0.396048	-0.910432	0.582951
CABP7	0.326351	-0.254286	0.518033
CACHD1	0.103492	-0.559177	0.237125
CACNA1B	0.00313615	-0.502172	0.01404
CACNA1C.AS1	0.998427	0.000628284	0.999406
CACNA1C.AS2	0.534185	0.130474	0.699938
CACNA1C.IT1	0.0743139	-0.774005	0.184251
CACNA1C.IT3	0.0659807	-0.716125	0.168697
CACNA1E	0.00527458	-0.662107	0.0217592
CACNA1F	0.000672769	-1.10995	0.00399633
CACNA1G	0.0310324	-0.786176	0.0926549
CACNA1G.AS1	0.000168151	-1.35611	0.00133072
CACNA1H	0.0120667	-0.887673	0.0428893
CACNA1I	0.00174082	-0.751827	0.00866815
CACNA2D1	0.000253017	-0.727523	0.00182895
CACNA2D1.AS1	0.391676	-1.01274	0.579422
CACNA2D3	3.63136e-05	-0.684903	0.000422313
CACNA2D4	0.347028	0.38979	0.538318
CACNB1	2.43608e-05	-0.802421	0.000310327
CACNB3	0.00128455	-0.697349	0.00675664
CACNG1	0.0483436	-0.695665	0.132606
CACNG3	7.6801e-05	-0.682127	0.000739189
CACNG4	0.0130562	-0.930376	0.0457964
CACNG5	0.233963	-0.307074	0.417772
CACTIN	0.475505	-0.264512	0.650913
CACTIN.AS1	0.804276	0.0909451	0.889694
CACUL1	0.0117384	-0.566875	0.0419456
CACYBP	0.0104529	-0.937692	0.0382423
CAD	0.44375	-0.265536	0.625443
CADM3	4.51628e-07	-1.27102	2.13493e-05
CADM3.AS1	0.319171	-0.918765	0.510766
CADM4	0.538041	-0.221555	0.703306
CADPS	4.09893e-06	-0.827275	8.62664e-05
CADPS2	0.00827005	-0.719001	0.0317332
CAGE1	0.421604	0.34711	0.606136
CAHM	0.32881	0.402072	0.520764
CALB1	7.51892e-05	-0.839054	0.000728115
CALB2	0.0516531	-0.567637	0.139893
CALCB	0.704459	-0.124759	0.824338
CALCOCO1	0.0037602	-0.795544	0.0163835
CALCRL	0.834221	-0.118051	0.907669
CALD1	0.386456	0.423491	0.57439
CALHM1	9.13215e-05	-0.869596	0.00084001
CALHM2	0.00163951	-0.871799	0.00825363
CALHM3	0.191128	-0.546651	0.365601
CALHM5	0.536003	0.20582	0.701645
CALHM6	0.877322	-0.0909061	0.93402
CALM1	0.000328906	-0.745057	0.00226041
CALM3	2.68304e-06	-0.725071	6.44338e-05
CALML3	0.602692	-0.235187	0.750257
CALML3.AS1	0.0465604	-0.675286	0.128567
CALML6	0.948208	-0.0166353	0.973609
CALN1	0.000577867	-0.771396	0.00352919
CALU	0.0126978	-0.544797	0.0447204
CALY	5.57785e-06	-0.755776	0.000105625
CAMK1	0.00191615	-0.925805	0.00935869
CAMK1G	0.000128179	-0.646566	0.00107985
CAMK2B	1.25609e-05	-0.766208	0.000190388
CAMK2N1	0.0103334	-0.377447	0.03794
CAMK2N2	0.0148263	-0.442426	0.050835
CAMK4	8.01435e-05	-0.816389	0.000764158
CAMKK1	0.00017665	-0.582821	0.00138161
CAMKK2	0.000186361	-0.710616	0.00143877
CAMKMT	0.450779	-0.253634	0.632065
CAMKV	0.000231359	-0.656696	0.00170577
CAMSAP1	3.56004e-05	-1.06965	0.00041569
CAMSAP2	1.84972e-07	-1.06785	1.25362e-05
CAMTA1	4.33532e-07	-1.82789	2.12639e-05
CAMTA1.DT	0.46489	-0.465102	0.642616
CAMTA1.IT1	0.166207	0.646534	0.332127
CAMTA2	0.00182867	-0.629996	0.00902025
CAMTA2.AS1	0.0820257	-0.499512	0.198663
CAND1	5.52449e-06	-1.15893	0.000105024
CAND2	0.000487149	-0.60356	0.00307913
CANT1	0.0182355	-0.645827	0.0602288
CAP2	1.46726e-06	-0.800489	4.33265e-05
CAPG	0.136148	1.38833	0.290411
CAPN1	0.0389169	-0.797667	0.111596
CAPN10	0.0236473	-0.947921	0.0743684
CAPN10.DT	0.957077	-0.015276	0.978683
CAPN11	0.239266	-0.592907	0.423915
CAPN12	0.103571	-0.706138	0.237248
CAPN13	0.0563421	0.741793	0.149605
CAPN14	0.392631	-0.261221	0.58014
CAPN15	0.240901	-0.325303	0.42603
CAPN2	0.231446	0.449255	0.414759
CAPN3	0.063714	0.59602	0.164452
CAPN5	0.06117	-0.771078	0.15945
CAPN6	0.0950699	-1.48887	0.222676
CAPN7	0.602615	0.154761	0.750257
CAPN8	0.485614	-0.319355	0.658675
CAPN9	0.173631	0.69504	0.341692
CAPNS1	2.61008e-05	-1.26628	0.000326035
CAPNS2	0.413619	0.353729	0.599472
CAPRIN1	0.0108098	-0.543368	0.039315
CAPRIN2	7.70683e-05	-0.78506	0.00074135
CAPS	0.375179	0.847802	0.563817
CAPS2	0.169735	-0.45244	0.336697
CAPSL	0.297068	-0.458786	0.486928
CAPZA1	0.0906441	-0.457623	0.214743
CAPZA2	1.48133e-07	-1.19347	1.1199e-05
CAPZB	9.51638e-05	-1.00964	0.00086304
CARD10	0.729555	0.14071	0.841499
CARD14	0.770106	-0.127	0.868608
CARD18	0.618277	-0.379066	0.762385
CARD19	0.53302	-0.198667	0.699164
CARD6	0.54167	0.352165	0.706205
CARD8	0.0643998	0.945507	0.165623
CARD8.AS1	0.296332	0.444183	0.486453
CARD9	0.327932	0.425428	0.519894
CARF	0.469317	-0.188243	0.645958
CARHSP1	0.213001	0.305076	0.393147
CARHSP1.DT	0.343599	-0.538943	0.535251
CARM1	0.000549202	-1.17798	0.00339352
CARMAL	0.98691	-0.0109799	0.994161
CARMIL1	0.0106078	-0.782728	0.0387195
CARMIL2	0.00682565	-0.487297	0.0269533
CARMIL3	0.187684	-0.404837	0.360842
CARMN	0.858066	-0.0675381	0.923257
CARNMT1	0.00334005	-0.680066	0.0147867
CARNMT1.AS1	0.735903	-0.2095	0.84613
CARNS1	0.0579529	0.670187	0.152807
CARS2	0.0756268	-0.550621	0.186999
CARTPT	0.0282982	-0.860347	0.0859741
CASC11	0.904959	0.0609828	0.950103
CASC15	0.00083341	-1.2954	0.00473511
CASC16	0.156683	-3.69076	0.320509
CASC17	0.775753	0.141143	0.871975
CASC18	0.0341331	-0.761421	0.0999922
CASC19	0.481059	-0.389141	0.655003
CASC2	0.0892868	-0.59485	0.212455
CASC22	0.607321	0.744674	0.753959
CASC23	0.384071	1.35034	0.572177
CASC3	0.703464	0.120465	0.823673
CASC6	0.0136984	-0.90856	0.0475311
CASD1	1.87727e-05	-0.84844	0.000255647
CASKIN1	0.0128267	-0.495689	0.0451196
CASKIN2	0.365249	0.273928	0.555268
CASP1	0.215252	0.638921	0.395704
CASP10	0.0215337	0.75114	0.0689194
CASP12	0.867046	0.0699956	0.928432
CASP2	0.986932	-0.00582189	0.994161
CASP3	0.0134259	-0.620295	0.046816
CASP4	0.422673	0.488748	0.606721
CASP5	0.921601	-0.0655602	0.958878
CASP6	0.982495	0.00619684	0.991687
CASP7	0.303305	0.323511	0.493716
CASP8	0.217914	0.878939	0.39895
CASP9	0.0721855	-0.533825	0.180313
CASQ1	2.35061e-05	-1.24007	0.000303222
CASR	0.065238	-1.14663	0.167192
CASTOR1	0.0149356	-0.762216	0.05113
CASTOR2	0.00017192	-1.21522	0.00135192
CASZ1	0.295925	0.578475	0.486015
CAT	0.318319	0.498192	0.509727
CATIP	0.656685	0.386532	0.790542
CATIP.AS1	0.288376	0.394276	0.477592
CATSPER1	0.376138	0.501038	0.564662
CATSPER2	0.36527	-0.290648	0.555268
CATSPER3	0.397792	0.234331	0.584633
CATSPER4	0.124474	1.2582	0.271718
CATSPERB	0.820061	-0.10762	0.899528
CATSPERD	0.68905	0.116898	0.813156
CATSPERE	0.781015	0.115172	0.875188
CATSPERG	0.0234484	0.92778	0.0738374
CATSPERZ	0.409307	-0.277091	0.595948
CAV2	0.58099	0.197898	0.733823
CAV3	0.148169	-1.24349	0.308657
CAVIN1	0.135941	1.49059	0.290111
CAVIN2	0.465454	-0.255971	0.643087
CAVIN2.AS1	0.0772286	0.693879	0.190228
CAVIN3	0.0713745	-0.512177	0.178923
CAVIN4	0.189697	-0.302331	0.363785
CBARP	0.00320259	-0.622733	0.0142874
CBARP.DT	0.0424388	-0.597736	0.119466
CBFA2T2	0.0644051	-0.57054	0.165623
CBFA2T3	0.00803304	-0.718405	0.0309606
CBFB	0.112474	0.916899	0.252343
CBL	1.00222e-05	-1.45035	0.000160678
CBLB	0.528799	-0.240432	0.69536
CBLC	0.695273	-0.174257	0.818129
CBLL1	0.000328419	-0.884903	0.00225925
CBLL2	0.479176	0.356355	0.653854
CBLN1	0.0272823	-0.951818	0.0834865
CBLN2	0.00490252	-0.751566	0.0205213
CBLN3	0.894042	-0.0647312	0.944065
CBLN4	3.64385e-05	-0.695653	0.000422916
CBR1	0.223632	0.501484	0.405401
CBR3	0.339891	-0.290312	0.531478
CBR3.AS1	0.0812496	-0.550145	0.19744
CBR4	0.476936	-0.196846	0.652204
CBS	0.70673	-0.130104	0.825905
CBSL	0.997132	-0.00147514	0.998743
CBWD1	0.163142	-0.485674	0.328078
CBWD2	0.000296632	-1.01608	0.00208519
CBX1	7.67236e-05	-1.17935	0.000738852
CBX2	0.65682	0.150355	0.790546
CBX3	0.00133056	-0.706461	0.0069586
CBX4	0.0459967	-0.617145	0.127375
CBX5	0.188442	-0.481464	0.362099
CBX6	0.00370306	-0.500889	0.016167
CBX7	0.00548184	-0.488779	0.022454
CBX8	0.71845	-0.0976682	0.833371
CBY1	0.655239	-0.113768	0.78957
CBY3	0.625878	-0.302323	0.767992
CCAR1	0.536468	-0.106964	0.702041
CCAR2	0.0207121	-0.952228	0.0668199
CCAT2	0.602034	0.281304	0.749973
CCBE1	0.113882	-0.801138	0.254877
CCDC102A	0.562166	-0.266777	0.720414
CCDC102B	0.593564	-0.112181	0.743368
CCDC103	0.192317	-0.674311	0.367067
CCDC105	0.0449717	-1.05177	0.125175
CCDC106	9.25104e-05	-0.837521	0.000847182
CCDC107	0.00951869	-0.738748	0.0355044
CCDC110	0.106077	-0.589781	0.241581
CCDC112	6.95353e-05	-0.8716	0.000686888
CCDC113	1.10414e-05	-1.37402	0.000173495
CCDC115	9.59778e-05	-1.0807	0.000868402
CCDC116	0.909316	-0.0356187	0.953006
CCDC117	0.0231272	-0.66927	0.0729706
CCDC120	0.00771118	-0.750007	0.0299127
CCDC122	0.451156	0.269141	0.632339
CCDC124	0.000329464	-0.936451	0.00226106
CCDC125	0.255255	0.527264	0.442183
CCDC126	0.883675	0.0375635	0.93781
CCDC127	0.123174	-0.389266	0.269629
CCDC13	0.336374	-0.386874	0.528166
CCDC13.AS1	0.0322611	0.690582	0.0955723
CCDC136	7.67018e-05	-1.29543	0.000738852
CCDC137	0.056652	-0.903439	0.150129
CCDC138	0.147069	-0.324619	0.307067
CCDC141	0.145631	0.800506	0.304967
CCDC142	0.787964	0.087916	0.879212
CCDC144A	0.59143	-0.189849	0.741742
CCDC144NL.AS1	0.00190349	-0.658825	0.0093073
CCDC146	0.880545	0.0753742	0.93596
CCDC148	0.00140543	-0.721164	0.0072778
CCDC15	0.276627	0.305293	0.466002
CCDC15.DT	0.781021	0.114455	0.875188
CCDC150	0.210351	0.343299	0.390165
CCDC152	0.757854	-0.0965976	0.861293
CCDC153	0.335456	0.417007	0.527393
CCDC154	0.975963	-0.0113062	0.988199
CCDC159	0.511634	0.194018	0.680639
CCDC160	0.311826	0.440969	0.502995
CCDC163	0.382466	0.561637	0.570382
CCDC166	0.010409	-1.16573	0.038137
CCDC167	0.618645	-0.138665	0.762622
CCDC168	0.596717	-0.133605	0.745756
CCDC169	0.245218	-0.429598	0.43098
CCDC17	0.0729788	0.561264	0.181668
CCDC170	0.492625	-0.377239	0.664719
CCDC171	0.000207905	-1.48451	0.00156735
CCDC174	0.818739	0.0815316	0.898708
CCDC175	0.00296849	-0.956757	0.0134084
CCDC177	0.000111329	-0.622574	0.0009743
CCDC178	0.0797775	-0.733215	0.194865
CCDC18	0.31741	0.368878	0.508882
CCDC18.AS1	0.550752	-0.168415	0.713315
CCDC180	0.0205174	-0.630085	0.0663026
CCDC181	0.000625136	-0.825669	0.00375869
CCDC182	0.552759	-0.4835	0.714689
CCDC183	0.430052	-0.245753	0.612802
CCDC183.AS1	0.393022	0.204389	0.580396
CCDC184	1.31284e-05	-0.869718	0.000196338
CCDC185	0.517565	0.345111	0.685778
CCDC186	5.46525e-06	-1.13502	0.000104065
CCDC188	0.579054	-0.219715	0.73254
CCDC190	0.282271	0.680987	0.472074
CCDC191	0.704666	0.118373	0.824519
CCDC194	0.572514	0.111105	0.727607
CCDC196	0.832644	-0.134899	0.906763
CCDC200	0.409369	0.347787	0.595948
CCDC22	0.666221	-0.143353	0.797858
CCDC24	4.15233e-05	-1.11951	0.000466345
CCDC25	7.24511e-05	-1.25844	0.000707121
CCDC27	0.105573	-1.41123	0.240717
CCDC28A.AS1	0.784808	0.109987	0.877269
CCDC3	5.16804e-05	-1.28021	0.000553888
CCDC30	0.00216056	-0.796279	0.0103372
CCDC33	0.890884	-0.0469514	0.942047
CCDC34	0.0010842	-1.03172	0.00586448
CCDC38	0.48651	0.23683	0.659377
CCDC39	0.00539735	-1.02093	0.0221809
CCDC40	0.959575	-0.0290534	0.979819
CCDC42	0.851328	0.198957	0.918854
CCDC43	1.76866e-05	-1.15043	0.00024587
CCDC47	0.00339625	-0.895479	0.0150087
CCDC50	0.898784	-0.038824	0.946545
CCDC51	0.000915776	-0.956509	0.00512427
CCDC54	0.629059	0.131203	0.769993
CCDC57	0.186372	-0.359484	0.359034
CCDC59	0.910942	-0.0301015	0.953674
CCDC6	1.41074e-05	-1.25629	0.000207632
CCDC60	0.243762	0.818261	0.429253
CCDC61	0.0749047	-0.514239	0.185504
CCDC62	0.283952	-0.320404	0.474143
CCDC65	0.825394	-0.0601061	0.902762
CCDC66	0.0270111	-0.602193	0.0828738
CCDC68	0.00160516	-1.11014	0.00811367
CCDC69	0.651331	-0.143357	0.786663
CCDC7	0.284431	0.315305	0.47438
CCDC71	0.039584	-0.490983	0.113024
CCDC71L	0.063236	-0.42739	0.163558
CCDC77	0.92752	-0.0291156	0.962443
CCDC8	0.649761	0.120835	0.785739
CCDC81	0.53253	0.412413	0.698801
CCDC85A	0.000587767	-1.15389	0.00357332
CCDC85B	0.00216275	-0.639031	0.0103445
CCDC85C	0.0106197	-0.748382	0.0387537
CCDC86	5.26697e-05	-0.776101	0.000562154
CCDC87	0.0114893	-0.662257	0.0412337
CCDC88A	0.838432	0.0652525	0.910529
CCDC88B	0.710788	-0.135691	0.828672
CCDC88C	0.197183	-0.44228	0.373114
CCDC89	0.444011	-0.225871	0.625709
CCDC9	0.12077	-0.657749	0.265771
CCDC90B	0.62531	-0.190464	0.767514
CCDC91	0.0608018	-0.60726	0.15873
CCDC93	0.407397	-0.225112	0.594123
CCDC96	1.27019e-06	-1.45845	3.91032e-05
CCDC97	0.994319	-0.00285278	0.997802
CCDC9B	0.414791	0.599827	0.600535
CCHCR1	0.472606	-0.238312	0.648428
CCIN	0.0469985	-0.603863	0.129509
CCK	9.04576e-05	-0.673102	0.000837616
CCKAR	0.00583491	-1.11932	0.0236986
CCKBR	0.00300515	-0.544607	0.0135318
CCL1	0.472693	-0.308599	0.648497
CCL14	0.14772	1.50695	0.307943
CCL17	0.272827	-0.897257	0.461931
CCL19	0.240141	-0.800634	0.425163
CCL2	0.82695	-0.181224	0.903608
CCL20	0.7081	0.157646	0.826649
CCL22	0.171582	1.01667	0.339437
CCL27	0.277299	-1.30964	0.466469
CCL28	1.74392e-05	-1.19293	0.000243708
CCL3	0.0985801	-1.03424	0.228524
CCL3L1	0.231607	-0.765392	0.414919
CCL3L3	0.231607	-0.765392	0.414919
CCL4	0.0592543	-1.41663	0.155366
CCL4L2	0.32691	-0.73306	0.518748
CCL5	0.810313	0.143222	0.894038
CCL8	0.591487	-0.349209	0.741742
CCM2	0.0116761	-0.5326	0.0417489
CCM2L	0.494683	-0.191125	0.666552
CCN2	0.685105	-0.159793	0.810594
CCN3	0.000294478	-1.20373	0.00207509
CCN4	0.748713	0.190354	0.855257
CCN6	0.540669	-1.00379	0.705519
CCNA1	2.72316e-08	-1.20259	5.52716e-06
CCNB1	0.0031486	-1.03021	0.0140863
CCNB1IP1	0.0073516	-0.859336	0.0287103
CCNB2	0.00616355	-1.00626	0.0247841
[truncated: 15,364 more rows]
